# Supplementary material for: iNaturalist as a tool in the study of tropical molluscs
Source: PLoS One. 2022 May 5;17(5):e0268048. doi: 10.1371/journal.pone.0268048 (PMC9070955; doi:10.1371/journal.pone.0268048)
Supplement: S1 File — (XLSX) [file pone.0268048.s001.xlsx]

## Sheet: Supplementary Material 1
id	observed_on	time_observed_at	time_zone	user_id	user_login	created_at	updated_at	quality_grade	license	url	image_url	description	num_identification_agreements	num_identification_disagreements	oauth_application_id	place_guess	latitude	longitude	positional_accuracy	public_positional_accuracy	geoprivacy	taxon_geoprivacy	coordinates_obscured	positioning_method	positioning_device	species_guess	scientific_name	common_name	taxon_id	taxon_subclass_name	taxon_superorder_name	taxon_order_name	taxon_superfamily_name	taxon_family_name
21487	2011-06-11		Brasilia	85	russiannaturalistbrazil	2011-06-14 13:16:49 UTC	2021-07-13 04:12:46 UTC	research		http://www.inaturalist.org/observations/21487	https://inaturalist-open-data.s3.amazonaws.com/photos/37908/medium.jpg		2	0		12.01S 38.02W	-12.01	-38.02					FALSE			Megalobulimus terrestris	Megalobulimus terrestris		973183	Heterobranchia	Eupulmonata	Stylommatophora	Rhytidoidea	Strophocheilidae
24456	2006-09-09		Brasilia	85	russiannaturalistbrazil	2011-07-10 19:43:55 UTC	2017-12-07 01:33:03 UTC	research		http://www.inaturalist.org/observations/24456	https://inaturalist-open-data.s3.amazonaws.com/photos/44235/medium.jpg		1	0		-12.01 -38.02	-12.01	-38.02					FALSE			Drymaeus papyraceus	Drymaeus papyraceus		84541	Heterobranchia	Eupulmonata	Stylommatophora	Orthalicoidea	Bulimulidae
26121	2011-07-24		Brasilia	1370	designonze	2011-07-27 00:21:14 UTC	2019-06-26 17:19:07 UTC	research		http://www.inaturalist.org/observations/26121	http://static.inaturalist.org/photos/46949/medium.JPG	Juvenille?	3	1		Curado - Pernambuco	-80722222	-349561111					FALSE			Drymaeus papyraceus	Drymaeus papyraceus		84541	Heterobranchia	Eupulmonata	Stylommatophora	Orthalicoidea	Bulimulidae
26124	2011-07-24		Brasilia	1370	designonze	2011-07-27 01:30:19 UTC	2016-07-04 13:20:44 UTC	needs_id		http://www.inaturalist.org/observations/26124	http://static.inaturalist.org/photos/46958/medium.JPG	Would love to identify it! Looks like a kind of Leatherleaf Slug.
251948	2013-05-01		La Paz	15603	evaniagondim	2013-05-02 11:27:47 UTC	2020-03-24 13:11:57 UTC	needs_id	CC-BY-NC	http://www.inaturalist.org/observations/251948	https://inaturalist-open-data.s3.amazonaws.com/photos/314088/medium.JPG		3	1		Campo Grande,MS,BR	-20443505	-54647759	130122	130122			FALSE			Leatherleaf Slugs	Veronicellidae	Leatherleaf Slugs	85104	Heterobranchia	Eupulmonata	Systellommatophora	Veronicelloidea	Veronicellidae
251949	2013-05-01		La Paz	15603	evaniagondim	2013-05-02 11:28:18 UTC	2019-10-29 16:15:06 UTC	needs_id	CC-BY-NC	http://www.inaturalist.org/observations/251949	https://inaturalist-open-data.s3.amazonaws.com/photos/314089/medium.JPG		3	0		Campo Grande,MS,BR	-20443505	-54647759	130122	130122			FALSE			Bulimulidae	Bulimulidae		49778	Heterobranchia	Eupulmonata	Stylommatophora	Orthalicoidea	Bulimulidae
326469	2007-03-12		Atlantic Time (Canada)	1960	pedroivosimoes	2013-07-09 18:36:24 UTC	2022-01-31 17:46:20 UTC	research		http://www.inaturalist.org/observations/326469	http://static.inaturalist.org/photos/406480/medium.JPG	Gastropod photographed in the morning in a small forest fragment in the city of Ouro Preto D'Oeste, State of Rondonia.	2	0		Reserva do INPA - Ouro Preto D'Oeste, RondÃ´nia, Brazil.	-107169	-622458					FALSE			Drymaeus suprapunctatus	Drymaeus suprapunctatus		805238	Heterobranchia	Eupulmonata	Stylommatophora	Orthalicoidea	Bulimulidae
326471	2007-03-12		Atlantic Time (Canada)	1960	pedroivosimoes	2013-07-09 18:38:14 UTC	2022-01-31 21:41:19 UTC	needs_id		http://www.inaturalist.org/observations/326471	http://static.inaturalist.org/photos/406482/medium.JPG	Gastropod photographed in the morning in a small forest fragment in the city of Ouro Preto D'Oeste, State of Rondonia.	4	0		Reserva do INPA - Ouro Preto D'Oeste, RondÃ´nia, Brazil.	-107169	-622458					FALSE			Helicinidae	Helicinidae		85811	Neritimorpha		Cycloneritida	Helicinoidea	Helicinidae
452771	2013-11-07	2013-11-07 21:46:56 UTC	Brasilia	557	rontavius	2013-11-10 13:22:00 UTC	2021-10-11 23:15:37 UTC	research	CC-BY-NC	http://www.inaturalist.org/observations/452771	https://inaturalist-open-data.s3.amazonaws.com/photos/571102/medium.jpg		3	1	2	NazarÃ© Paulista, BR-SP, BR	-23191614	-46358486					FALSE	gps	gps	Drymaeus interpunctus	Drymaeus interpunctus		929726	Heterobranchia	Eupulmonata	Stylommatophora	Orthalicoidea	Bulimulidae
577546	2014-02-23		Atlantic Time (Canada)	1960	pedroivosimoes	2014-03-21 21:48:44 UTC	2022-01-31 17:50:54 UTC	research		http://www.inaturalist.org/observations/577546	http://static.inaturalist.org/photos/734633/medium.jpg	Snail with an unsual shell shape photographed on a research trail in an area of primary rainforest.	4	0		Research trail on sector N1 of Floresta Nacional de CarajÃ¡s, Parauapebas, ParÃ¡ State, Brazil	-605175	-50261083					FALSE			Anostoma ringens	Anostoma ringens		372557	Heterobranchia	Eupulmonata	Stylommatophora	Orthalicoidea	Odontostomidae
1074763	2014-11-15	2014-11-15 12:21:56 UTC	Brasilia	62229	sandrom	2014-11-15 12:24:12 UTC	2020-07-08 05:30:56 UTC	research		http://www.inaturalist.org/observations/1074763	http://static.inaturalist.org/photos/1348355/medium.jpg	With eggs	6	0	2	Ilha Grande, Angra dos Reis, BR-RJ, BR	-2313888172	-4417072705	10	10			FALSE	gps	gps	African Giant Snail	Lissachatina fulica	African Giant Snail	502885	Heterobranchia	Eupulmonata	Stylommatophora	Achatinoidea	Achatinidae
1345662	2015-03-24		Hawaii	81688	malinpinsky	2015-03-28 19:21:06 UTC	2020-07-08 05:31:05 UTC	research		http://www.inaturalist.org/observations/1345662	http://static.inaturalist.org/photos/1664662/medium.JPG	On a 10cm tree trunk	3	0		Santos City, Brazil	-2393933	-46330775	500	500			FALSE		google	African Giant Snail	Lissachatina fulica	African Giant Snail	502885	Heterobranchia	Eupulmonata	Stylommatophora	Achatinoidea	Achatinidae
1361488	2015-04-02	2015-04-02 12:43:43 UTC	Brasilia	87196	mauriciouhle	2015-04-03 16:23:59 UTC	2022-01-31 16:34:51 UTC	research	CC-BY-NC	http://www.inaturalist.org/observations/1361488	https://inaturalist-open-data.s3.amazonaws.com/photos/1697674/medium.jpg	Adelopoma paulistanum
1370124	2015-03-01	2015-03-02 02:33:18 UTC	Brasilia	87196	mauriciouhle	2015-04-06 03:15:08 UTC	2022-01-31 17:49:43 UTC	research	CC-BY-NC	http://www.inaturalist.org/observations/1370124	https://inaturalist-open-data.s3.amazonaws.com/photos/1694624/medium.jpg	Drymaeus germaini
1461286	2015-04-20	2015-04-20 03:20:08 UTC	Brasilia	87196	mauriciouhle	2015-05-07 01:51:10 UTC	2021-10-20 02:19:47 UTC	research	CC-BY-NC	http://www.inaturalist.org/observations/1461286	https://inaturalist-open-data.s3.amazonaws.com/photos/1811826/medium.jpg	Simpulopsis sp
1503041	2012-11-04		Brasilia	100552	rod3	2015-05-17 21:14:49 UTC	2016-07-17 15:16:37 UTC	needs_id	CC-BY-NC-ND	http://www.inaturalist.org/observations/1503041	https://inaturalist-open-data.s3.amazonaws.com/photos/1861824/medium.jpg	Slug With Red eyes...	1	0	62	PetrÃ³polis, BR-RJ, BR	-22505	-4317861					FALSE			Stylommatophora	Stylommatophora	Common Land Snails and Slugs	47485	Heterobranchia	Eupulmonata	Stylommatophora
1509546	2015-05-14	2015-05-14 12:34:54 UTC	Brasilia	63246	evaldonascimento	2015-05-19 01:09:45 UTC	2021-10-07 20:14:57 UTC	research		http://www.inaturalist.org/observations/1509546	http://static.inaturalist.org/photos/1870019/medium.jpg		2	0		Mucuripe, Ceara, Brazil	-3744587	-38487539					FALSE			Orthalicus pulchellus	Orthalicus pulchellus		733047	Heterobranchia	Eupulmonata	Stylommatophora	Orthalicoidea	Orthalicidae
2083880	2015-07-03	2015-07-03 14:12:11 UTC	Eastern Time (US & Canada)	141727	dpunzalan	2015-10-07 17:56:53 UTC	2020-04-21 22:43:13 UTC	needs_id	CC-BY-NC	http://www.inaturalist.org/observations/2083880	https://inaturalist-open-data.s3.amazonaws.com/photos/2492340/medium.jpg		1	0		Foz do Iguacu	-25516336	-54585376	12263	12263			FALSE			Cyclodontina	Cyclodontina		602548	Heterobranchia	Eupulmonata	Stylommatophora	Orthalicoidea	Odontostomidae
2349618	2014-11-20	2014-11-20 15:32:25 UTC	Mid-Atlantic	87196	mauriciouhle	2015-11-04 23:33:54 UTC	2019-02-24 17:28:08 UTC	research	CC-BY-NC	http://www.inaturalist.org/observations/2349618	https://inaturalist-open-data.s3.amazonaws.com/photos/2610304/medium.jpg	Helicina sp
2349706	2014-08-18	2014-08-18 15:45:05 UTC	Brasilia	87196	mauriciouhle	2015-11-04 23:59:44 UTC	2021-10-15 23:17:25 UTC	needs_id	CC-BY-NC	http://www.inaturalist.org/observations/2349706	https://inaturalist-open-data.s3.amazonaws.com/photos/2610415/medium.jpg	Megalobulimus sp.
2449557	2015-12-04		Brasilia	36080	rodolphsartin	2015-12-04 12:01:05 UTC	2021-11-22 02:13:20 UTC	research		http://www.inaturalist.org/observations/2449557	http://static.inaturalist.org/photos/2735734/medium.JPG		3	0		GoiÃ¢nia, GoiÃ¡s	-16682945	-49286767	14097	14097			FALSE			Drymaeus gereti	Drymaeus gereti		904507	Heterobranchia	Eupulmonata	Stylommatophora	Orthalicoidea	Bulimulidae
2465318	2015-12-08	2015-12-09 01:14:53 UTC	Mid-Atlantic	156569	jujose	2015-12-10 00:21:07 UTC	2021-10-15 23:17:21 UTC	needs_id		http://www.inaturalist.org/observations/2465318	http://static.inaturalist.org/photos/2757973/medium.jpg		6	0	3	Rua Tsuruyo Namba, 209â€“293, Campinas, SP, BR	-22777177	-47089597	49	49			FALSE			Eupulmonatans	Eupulmonata		775812	Heterobranchia	Eupulmonata
2579187	2016-01-11	2016-01-11 20:45:56 UTC	Brasilia	30780	gio	2016-01-13 21:14:40 UTC	2020-12-30 02:06:10 UTC	research	CC-BY-SA	http://www.inaturalist.org/observations/2579187	https://inaturalist-open-data.s3.amazonaws.com/photos/2879151/medium.jpg		4	0		sÃ£o paulo,sp	-23585498	-46599011	2650	2650			FALSE			Decollate Snail	Rumina decollata	Decollate Snail	125669	Heterobranchia	Eupulmonata	Stylommatophora	Achatinoidea	Achatinidae
2647077	2015-12-01	2015-12-01 09:44:58 UTC	Mid-Atlantic	99495	onildo_marini	2016-02-05 18:57:57 UTC	2022-01-04 18:34:35 UTC	needs_id	CC-BY-NC	http://www.inaturalist.org/observations/2647077	https://inaturalist-open-data.s3.amazonaws.com/photos/2971467/medium.jpg		1	0	3	Reserva EcolÃ³gica Jardim BotÃ¢nico, BrasÃ­lia, DF, BR	-158751116667	-47825775					FALSE			Megalobulimus	Megalobulimus abbreviatus		83026	Heterobranchia	Eupulmonata	Stylommatophora	Rhytidoidea	Strophocheilidae
2653013	2010-01-03	2010-01-03 23:17:58 UTC	Brasilia	99495	onildo_marini	2016-02-07 10:56:15 UTC	2020-07-08 05:31:02 UTC	research	CC-BY-NC	http://www.inaturalist.org/observations/2653013	https://inaturalist-open-data.s3.amazonaws.com/photos/2980548/medium.JPG		4	0		Porto Seguro, BA	-16387792	-39035411	1000	1000			FALSE			African Giant Snail	Lissachatina fulica	African Giant Snail	502885	Heterobranchia	Eupulmonata	Stylommatophora	Achatinoidea	Achatinidae
2670252	2016-02-11	2016-02-11 19:26:50 UTC	Brasilia	30780	gio	2016-02-11 19:28:07 UTC	2020-07-08 05:31:00 UTC	research	CC-BY-SA	http://www.inaturalist.org/observations/2670252	https://inaturalist-open-data.s3.amazonaws.com/photos/3000498/medium.jpeg		6	0	2	Campinas, BR	-228264879	-47077325	30	30			FALSE			African Giant Snail	Lissachatina fulica	African Giant Snail	502885	Heterobranchia	Eupulmonata	Stylommatophora	Achatinoidea	Achatinidae
2671423	2016-01-30	2016-01-30 11:15:05 UTC	Central Time (US & Canada)	64887	gbrucks	2016-02-12 01:50:16 UTC	2020-07-08 05:30:57 UTC	research	CC-BY-NC	http://www.inaturalist.org/observations/2671423	https://inaturalist-open-data.s3.amazonaws.com/photos/3002114/medium.jpg	Shell is about 3" long.	4	0	3	Reserva Ecologica Do Parque Do Coco, Fortaleza, CE, BR	-37475033333	-384866116667					FALSE			Caramujo Gigante Africano	Lissachatina fulica	African Giant Snail	502885	Heterobranchia	Eupulmonata	Stylommatophora	Achatinoidea	Achatinidae
2677653	2016-02-06	2016-02-06 20:35:59 UTC	Mid-Atlantic	87196	mauriciouhle	2016-02-13 20:31:38 UTC	2019-04-28 02:22:48 UTC	research	CC-BY-NC	http://www.inaturalist.org/observations/2677653	https://inaturalist-open-data.s3.amazonaws.com/photos/3008972/medium.jpg	Drymaeus germaini (Ancey, 1892)
2752884	2016-03-06		Eastern Time (US & Canada)	130834	jhafstad	2016-03-07 01:52:24 UTC	2021-01-07 14:23:52 UTC	research	CC-BY-NC	http://www.inaturalist.org/observations/2752884	https://inaturalist-open-data.s3.amazonaws.com/photos/3112234/medium.JPG		2	0		Atlantic Forest	-1382116	-3920079					FALSE			Megalobulimus valenciennesii	Megalobulimus valenciennesii		1155966	Heterobranchia	Eupulmonata	Stylommatophora	Rhytidoidea	Strophocheilidae
2756672	2016-03-07		Eastern Time (US & Canada)	130834	jhafstad	2016-03-08 02:33:35 UTC	2019-03-31 11:56:42 UTC	needs_id	CC-BY-NC	http://www.inaturalist.org/observations/2756672	https://inaturalist-open-data.s3.amazonaws.com/photos/3117925/medium.JPG		4	0		IgrapiÃºna, BR-BA, BR	-1382116	-3920079	5000	5000			FALSE			Solaropsis	Solaropsis		489683	Heterobranchia	Eupulmonata	Stylommatophora	Sagdoidea	Solaropsidae
2797295	2016-03-14	2016-03-14 13:05:44 UTC	Brasilia	30780	gio	2016-03-18 03:02:53 UTC	2020-07-08 05:31:07 UTC	research	CC-BY-SA	http://www.inaturalist.org/observations/2797295	https://inaturalist-open-data.s3.amazonaws.com/photos/3175053/medium.jpg		3	0		campinas, sp	-22820481	-47070208	979	979			FALSE			Caramujo Gigante Africano	Lissachatina fulica	African Giant Snail	502885	Heterobranchia	Eupulmonata	Stylommatophora	Achatinoidea	Achatinidae
2812350	2016-03-18	2016-03-18 23:26:23 UTC	Brasilia	30780	gio	2016-03-21 14:22:35 UTC	2020-07-08 05:31:10 UTC	research	CC-BY-SA	http://www.inaturalist.org/observations/2812350	https://inaturalist-open-data.s3.amazonaws.com/photos/3196663/medium.jpg		5	0		Campinas, sp	-22820481	-47070208	979	979			FALSE			African Giant Snail	Lissachatina fulica	African Giant Snail	502885	Heterobranchia	Eupulmonata	Stylommatophora	Achatinoidea	Achatinidae
2822821	2016-03-23	2016-03-23 20:06:16 UTC	Brasilia	182708	fffacklam	2016-03-24 01:08:04 UTC	2021-10-17 23:26:09 UTC	needs_id		http://www.inaturalist.org/observations/2822821	http://static.inaturalist.org/photos/3211542/medium.jpg		4	1	3	Rio de Janeiro, BR	-225968325198	-433989635827	10	30278	obscured		TRUE			Eupulmonatans	Eupulmonata		775812	Heterobranchia	Eupulmonata
3946001	2016-08-21	2016-08-21 06:46:04 UTC	Baghdad	231737	deboas	2016-08-23 12:47:36 UTC	2020-07-08 05:31:12 UTC	research	CC0	http://www.inaturalist.org/observations/3946001	https://inaturalist-open-data.s3.amazonaws.com/photos/4649008/medium.jpeg		4	0	2	Rio de Janeiro, BR-RJ, BR	-229654837753	-431765102595	516	516			FALSE	gps	gps	African Giant Snail	Lissachatina fulica	African Giant Snail	502885	Heterobranchia	Eupulmonata	Stylommatophora	Achatinoidea	Achatinidae
4278050	2016-10-05	2016-10-05 12:15:17 UTC	Baghdad	557	rontavius	2016-10-05 18:19:14 UTC	2019-03-29 03:40:55 UTC	needs_id	CC-BY-NC	http://www.inaturalist.org/observations/4278050	https://inaturalist-open-data.s3.amazonaws.com/photos/5124538/medium.jpg		3	0		Rodovia Dom Pedro I, 1785 Nazarï¿½ Paulista - SP 12960-000	-231916296476	-463584506884	129	129			FALSE	gps	gps	Veronicellidae	Veronicellidae	Leatherleaf Slugs	85104	Heterobranchia	Eupulmonata	Systellommatophora	Veronicelloidea	Veronicellidae
4319596	2016-10-11	2016-10-11 13:04:00 UTC	Brasilia	330785	rafaelbss	2016-10-11 13:17:32 UTC	2019-07-20 21:43:02 UTC	needs_id	CC-BY-NC	http://www.inaturalist.org/observations/4319596	https://inaturalist-open-data.s3.amazonaws.com/photos/5191907/medium.jpeg		4	1		Jardim Chapadao, Campinas - SP, Brasil	-228921646	-470815618	4664	4664			FALSE			Leatherleaf Slugs	Veronicellidae	Leatherleaf Slugs	85104	Heterobranchia	Eupulmonata	Systellommatophora	Veronicelloidea	Veronicellidae
4366905	2016-10-15	2016-10-16 00:47:10 UTC	Brasilia	351633	guiksan	2016-10-16 02:48:30 UTC	2016-10-18 01:01:12 UTC	needs_id	CC-BY-NC	http://www.inaturalist.org/observations/4366905	https://inaturalist-open-data.s3.amazonaws.com/photos/5232448/medium.jpeg		0	0	2	Rua Rosa Gazaneu Ochieti, 83 - Cidade Planejada II Braganï¿½a Paulista - SP 12922-790	-229107958	-465578154	25	25			FALSE				Veronicellidae	Leatherleaf Slugs	85104	Heterobranchia	Eupulmonata	Systellommatophora	Veronicelloidea	Veronicellidae
4395394	2014-12-01	2014-12-02 01:12:00 UTC	Brasilia	347165	rickoreilly	2016-10-19 22:55:01 UTC	2020-11-10 13:14:56 UTC	research		http://www.inaturalist.org/observations/4395394	http://static.inaturalist.org/photos/5276126/medium.jpg	Jpeg	4	0		Vargem Grande, Rio de Janeiro - RJ, Brasil	-229700710117	-43502601832	2	2			FALSE			Megalobulimus	Megalobulimus		83024	Heterobranchia	Eupulmonata	Stylommatophora	Rhytidoidea	Strophocheilidae
4492889	2016-11-04	2016-11-04 10:08:53 UTC	Brasilia	330030	thedavid	2016-11-04 10:12:58 UTC	2020-07-08 05:31:14 UTC	research	CC-BY-NC	http://www.inaturalist.org/observations/4492889	https://inaturalist-open-data.s3.amazonaws.com/photos/5427670/medium.jpeg		3	0	2	duque de caxias	-22786298	-43305311	36277	36277			FALSE			African Giant Snail	Lissachatina fulica	African Giant Snail	502885	Heterobranchia	Eupulmonata	Stylommatophora	Achatinoidea	Achatinidae
4634943	2016-11-25	2016-11-25 09:59:18 UTC	Mid-Atlantic	99495	onildo_marini	2016-11-25 15:34:22 UTC	2019-07-20 21:42:49 UTC	research	CC-BY-NC	http://www.inaturalist.org/observations/4634943	https://inaturalist-open-data.s3.amazonaws.com/photos/5608710/medium.jpg		2	0	3	Jardim Botanico, BrasÃ­lia, DF, BR	-158712083333	-478321133333					FALSE			Black-velvet Leatherleaf	Belocaulus angustipes	Black-velvet Leatherleaf	328068	Heterobranchia	Eupulmonata	Systellommatophora	Veronicelloidea	Veronicellidae
4660478	2016-11-25	2016-11-25 12:27:00 UTC	Brasilia	361088	claudiakomesu	2016-11-29 12:47:05 UTC	2019-03-30 15:25:19 UTC	needs_id	CC-BY-NC	http://www.inaturalist.org/observations/4660478	https://inaturalist-open-data.s3.amazonaws.com/photos/5642667/medium.jpeg		1	0		TapiraÃ­ - SP, Brasil	-240014344188	-475624179875	575	575			FALSE			Stylommatophora	Deroceras	Smooth Land Slugs	87902	Heterobranchia	Eupulmonata	Stylommatophora	Limacoidea	Agriolimacidae
4660479	2016-11-25	2016-11-25 12:27:00 UTC	Brasilia	361088	claudiakomesu	2016-11-29 12:47:05 UTC	2021-10-24 18:52:49 UTC	research	CC-BY-NC	http://www.inaturalist.org/observations/4660479	https://inaturalist-open-data.s3.amazonaws.com/photos/5642666/medium.jpeg	Broken and empty shell. Roman snail?	4	1		TapiraÃ­ - SP, Brasil	-240014344188	-475624179875	575	575			FALSE			Megalobulimus dryades	Megalobulimus dryades		1236206	Heterobranchia	Eupulmonata	Stylommatophora	Rhytidoidea	Strophocheilidae
4660481	2016-11-24	2016-11-24 11:50:00 UTC	Brasilia	361088	claudiakomesu	2016-11-29 12:47:05 UTC	2020-06-06 19:36:03 UTC	needs_id	CC-BY-NC	http://www.inaturalist.org/observations/4660481	https://inaturalist-open-data.s3.amazonaws.com/photos/5642660/medium.jpeg	They had more than 15cm, three of them. I even filmed. It was possible to hear it chewing.
4660482	2016-11-26	2016-11-26 12:28:00 UTC	Brasilia	361088	claudiakomesu	2016-11-29 12:47:06 UTC	2021-10-15 23:15:24 UTC	needs_id	CC-BY-NC	http://www.inaturalist.org/observations/4660482	https://inaturalist-open-data.s3.amazonaws.com/photos/5642669/medium.jpeg		3	1		TapiraÃ­ - SP, Brasil	-240014344188	-475624179875	575	575			FALSE			Leatherleaf Slugs	Veronicellidae	Leatherleaf Slugs	85104	Heterobranchia	Eupulmonata	Systellommatophora	Veronicelloidea	Veronicellidae
4660483	2016-11-26	2016-11-26 12:28:00 UTC	Brasilia	361088	claudiakomesu	2016-11-29 12:47:07 UTC	2021-10-16 00:43:18 UTC	needs_id	CC-BY-NC	http://www.inaturalist.org/observations/4660483	https://inaturalist-open-data.s3.amazonaws.com/photos/5642683/medium.jpeg	The first time I saw a flying slug. I have never imagined they could make webs like spiders... It didn't seem it was tied in a spider web, it seemed to be in control of its moves.	3	1		TapiraÃ­ - SP, Brasil	-240014344188	-475624179875	575	575			FALSE			Leatherleaf Slugs	Veronicellidae	Leatherleaf Slugs	85104	Heterobranchia	Eupulmonata	Systellommatophora	Veronicelloidea	Veronicellidae
4660484	2016-11-26	2016-11-26 12:28:00 UTC	Brasilia	361088	claudiakomesu	2016-11-29 12:47:07 UTC	2021-10-24 18:54:03 UTC	needs_id	CC-BY-NC	http://www.inaturalist.org/observations/4660484	https://inaturalist-open-data.s3.amazonaws.com/photos/5642711/medium.jpeg	One of my favorite observations of this small trip. The shell was translucent with small yellow points.	3	0		TapiraÃ­ - SP, Brasil	-240035743232	-475628256807	131	131			FALSE			Scolodontidae	Scolodontidae		246171	Heterobranchia	Eupulmonata	Stylommatophora	Scolodontoidea	Scolodontidae
4660485	2016-11-26	2016-11-26 12:28:00 UTC	Brasilia	361088	claudiakomesu	2016-11-29 12:47:07 UTC	2019-03-18 13:37:52 UTC	needs_id	CC-BY-NC	http://www.inaturalist.org/observations/4660485	https://inaturalist-open-data.s3.amazonaws.com/photos/5642717/medium.jpeg	The smallest snail I have ever seen.I think less than 8mm	2	0		TapiraÃ­ - SP, Brasil	-240035743232	-475628256807	131	131			FALSE			Scolodontidae	Scolodontidae		246171	Heterobranchia	Eupulmonata	Stylommatophora	Scolodontoidea	Scolodontidae
4665780	2016-11-05	2016-11-05 10:57:00 UTC	Brasilia	375428	douglasbete	2016-11-30 11:22:02 UTC	2021-04-20 23:43:03 UTC	needs_id	CC-BY-NC	http://www.inaturalist.org/observations/4665780	https://inaturalist-open-data.s3.amazonaws.com/photos/5650265/medium.jpeg		5	0		Parque Estadual Intervales - Zona Rural, RibeirÃ£o Grande - SP, Brasil	-243087751	-482735899					FALSE			AruÃ¡s-do-mato	Megalobulimus		83024	Heterobranchia	Eupulmonata	Stylommatophora	Rhytidoidea	Strophocheilidae
4859644	2016-11-05	2016-11-05 10:48:00 UTC	Brasilia	377053	fabiomanfredini	2016-12-29 00:50:09 UTC	2021-04-20 23:43:14 UTC	needs_id	CC-BY-NC	https://www.inaturalist.org/observations/4859644	https://inaturalist-open-data.s3.amazonaws.com/photos/5900905/medium.jpg		5	0		RibeirÃ£o Grande, SP, Brasil	-241099571	-483751185	2696	2696			FALSE			Megalobulimus	Megalobulimus		83024	Heterobranchia	Eupulmonata	Stylommatophora	Rhytidoidea	Strophocheilidae
4926222	2016-04-10	2016-04-10 10:44:09 UTC	Brasilia	87196	mauriciouhle	2017-01-11 02:51:48 UTC	2017-01-11 16:46:44 UTC	research	CC-BY-NC	https://www.inaturalist.org/observations/4926222	https://inaturalist-open-data.s3.amazonaws.com/photos/6002794/medium.jpg	Camburizinho beach, in the wall	1	0	3	11600, SÃ£o SebastiÃ£o, SP, BR	-237765769743	-456487087794	548	548			FALSE			Drymaeus papyraceus	Drymaeus papyraceus		84541	Heterobranchia	Eupulmonata	Stylommatophora	Orthalicoidea	Bulimulidae
4957198	2016-02-08	2016-02-08 20:42:22 UTC	Mid-Atlantic	87196	mauriciouhle	2017-01-16 22:19:20 UTC	2020-05-06 22:36:58 UTC	research	CC-BY-NC	https://www.inaturalist.org/observations/4957198	https://inaturalist-open-data.s3.amazonaws.com/photos/6046957/medium.jpg	Corona perversa (Swainson, 1820)	2	0	3	78580, Alta Floresta, MT, BR	-95969616667	-55932095					FALSE			Corona perversa	Corona perversa		524391	Heterobranchia	Eupulmonata	Stylommatophora	Orthalicoidea	Orthalicidae
5030440	2017-01-29	2017-01-29 12:50:00 UTC	Brasilia	375428	douglasbete	2017-01-30 23:45:13 UTC	2019-04-13 06:33:49 UTC	research	CC-BY-NC	https://www.inaturalist.org/observations/5030440	https://inaturalist-open-data.s3.amazonaws.com/photos/6158468/medium.jpg		2	0		Trilha dos Tucanos, TapiraÃ­ - SP, Brasil	-240046517	-475622874	26	26			FALSE			Vaginulus taunaisii	Vaginulus taunaisii		882787	Heterobranchia	Eupulmonata	Systellommatophora	Veronicelloidea	Veronicellidae
5089258	2016-08-22	2016-08-22 14:15:00 UTC	Paris	19649	mbacsik	2017-02-11 14:50:16 UTC	2019-08-29 11:50:22 UTC	research	CC-BY-NC	https://www.inaturalist.org/observations/5089258	https://inaturalist-open-data.s3.amazonaws.com/photos/6251825/medium.jpeg		2	0		Foz do IguaÃ§u - ParanÃ¡, Brasilien	-256891616667	-544387					FALSE			Drymaeus interpunctus	Drymaeus interpunctus		929726	Heterobranchia	Eupulmonata	Stylommatophora	Orthalicoidea	Bulimulidae
5176456	2015-04-18	2015-04-18 14:26:00 UTC	Brasilia	413102	alessandrodm	2017-02-25 19:42:02 UTC	2018-12-03 00:09:03 UTC	research	CC-BY-NC	https://www.inaturalist.org/observations/5176456	https://inaturalist-open-data.s3.amazonaws.com/photos/6383574/medium.jpg		1	0		Santo Afonso, Novo Hamburgo - RS, Brasil	-297313530556	-5108398					FALSE			Drymaeus papyrifactus	Drymaeus papyrifactus		805255	Heterobranchia	Eupulmonata	Stylommatophora	Orthalicoidea	Bulimulidae
5182127	2017-02-25	2017-02-25 13:02:00 UTC	Brasilia	375428	douglasbete	2017-02-26 11:08:29 UTC	2021-11-12 06:06:11 UTC	research	CC-BY-NC	https://www.inaturalist.org/observations/5182127	https://inaturalist-open-data.s3.amazonaws.com/photos/6392472/medium.jpg		2	0		Rodovia SP 79, Km 164,5, s/n - Zona Rural, TapiraÃ­ - SP, 18180-000, Brasil	-240046517	-475622874	203	203			FALSE			Vaginulus taunaisii	Vaginulus taunaisii		882787	Heterobranchia	Eupulmonata	Systellommatophora	Veronicelloidea	Veronicellidae
5408322	2016-11-23	2016-11-23 12:24:00 UTC	Mid-Atlantic	1960	pedroivosimoes	2017-03-20 13:01:09 UTC	2021-03-11 15:15:50 UTC	research		https://www.inaturalist.org/observations/5408322	https://static.inaturalist.org/photos/6646447/medium.jpg		5	2		GuaraqueÃ§aba - PR, Brasil	-25174231002	-482976772786	1094	1094			FALSE			Bahiensis punctatissimus	Bahiensis punctatissimus		708672	Heterobranchia	Eupulmonata	Stylommatophora	Orthalicoidea	Odontostomidae
5408549	2016-11-23	2016-11-23 13:09:00 UTC	Mid-Atlantic	1960	pedroivosimoes	2017-03-20 14:27:59 UTC	2019-07-20 21:53:12 UTC	research		https://www.inaturalist.org/observations/5408549	https://static.inaturalist.org/photos/6647000/medium.jpg		3	1		GuaraqueÃ§aba - PR, Brasil	-251831353026	-482978222386	1118	1118			FALSE			Meghimatium pictum	Meghimatium pictum		874798	Heterobranchia	Eupulmonata	Stylommatophora	Arionoidea	Philomycidae
5408725	2016-11-23	2016-11-23 13:44:00 UTC	Mid-Atlantic	1960	pedroivosimoes	2017-03-20 14:56:14 UTC	2021-10-31 17:14:34 UTC	needs_id		https://www.inaturalist.org/observations/5408725	https://static.inaturalist.org/photos/6647238/medium.jpg		2	0		GuaraqueÃ§aba - PR, Brasil	-251759892277	-482966636106	1235	1235			FALSE			Lesmas-lixa	Veronicellidae	Leatherleaf Slugs	85104	Heterobranchia	Eupulmonata	Systellommatophora	Veronicelloidea	Veronicellidae
5591990	2017-04-06	2017-04-06 11:56:36 UTC	Brasilia	382653	brunocardoso	2017-04-06 18:02:46 UTC	2020-07-08 05:31:23 UTC	research	CC-BY-NC	https://www.inaturalist.org/observations/5591990	https://inaturalist-open-data.s3.amazonaws.com/photos/6906539/medium.jpg		3	0	3	Barragem do Ipitanga, Salvador, BA, BR	-128636466667	-383957133333	10	10			FALSE			Caramujo Gigante Africano	Lissachatina fulica	African Giant Snail	502885	Heterobranchia	Eupulmonata	Stylommatophora	Achatinoidea	Achatinidae
5592001	2017-04-06	2017-04-06 11:55:04 UTC	Brasilia	382653	brunocardoso	2017-04-06 18:04:54 UTC	2022-01-31 21:41:35 UTC	research	CC-BY-NC	https://www.inaturalist.org/observations/5592001	https://inaturalist-open-data.s3.amazonaws.com/photos/6906569/medium.jpg		3	0	3	Barragem do Ipitanga, Salvador, BA, BR	-12863625	-383956133333	10	10			FALSE			Helicina variabilis	Helicina variabilis		876846	Neritimorpha		Cycloneritida	Helicinoidea	Helicinidae
5679614	2014-11-28	2014-11-28 22:05:00 UTC	Mid-Atlantic	1960	pedroivosimoes	2017-04-13 23:18:21 UTC	2020-02-06 16:01:33 UTC	needs_id		https://www.inaturalist.org/observations/5679614	https://static.inaturalist.org/photos/7034925/medium.jpg		2	0		ArambarÃ©, Rio Grande do Sul, Brazil	-30951113536	-515010568642	500	500			FALSE			AruÃ¡s-do-mato	Megalobulimus		83024	Heterobranchia	Eupulmonata	Stylommatophora	Rhytidoidea	Strophocheilidae
5774991	2007-03-12		Atlantic Time (Canada)	1960	pedroivosimoes	2017-04-17 00:57:08 UTC	2019-06-29 21:15:38 UTC	needs_id		https://www.inaturalist.org/observations/5774991	https://static.inaturalist.org/photos/7170922/medium.jpeg		2	0		Reserva do INPA - Ouro Preto D'Oeste, RondÃ´nia, Brazil	-107169	-622458	50	50			FALSE			Lesmas-lixa	Veronicellidae	Leatherleaf Slugs	85104	Heterobranchia	Eupulmonata	Systellommatophora	Veronicelloidea	Veronicellidae
5774994	2007-03-12		Atlantic Time (Canada)	1960	pedroivosimoes	2017-04-17 00:57:10 UTC	2020-03-16 17:26:37 UTC	needs_id		https://www.inaturalist.org/observations/5774994	https://static.inaturalist.org/photos/7170907/medium.jpeg		2	0		Reserva do INPA - Ouro Preto D'Oeste, RondÃ´nia, Brazil.	-107169	-622458	50	50			FALSE			AruÃ¡s-do-mato	Megalobulimus		83024	Heterobranchia	Eupulmonata	Stylommatophora	Rhytidoidea	Strophocheilidae
5805275	2017-04-15	2017-04-15 12:15:01 UTC	Brasilia	231737	deboas	2017-04-18 00:08:13 UTC	2019-07-20 21:41:15 UTC	needs_id	CC0	https://www.inaturalist.org/observations/5805275	https://inaturalist-open-data.s3.amazonaws.com/photos/7216741/medium.jpg		2	0	3	Sapucaia, BR-RJ, BR	-220450986084	-427524875477	10	10			FALSE			Leatherleaf Slugs	Veronicellidae	Leatherleaf Slugs	85104	Heterobranchia	Eupulmonata	Systellommatophora	Veronicelloidea	Veronicellidae
6091906	2017-05-04	2017-05-04 18:32:23 UTC	Brasilia	382653	brunocardoso	2017-05-04 19:03:37 UTC	2021-01-22 16:19:25 UTC	needs_id	CC-BY-NC	https://www.inaturalist.org/observations/6091906	https://inaturalist-open-data.s3.amazonaws.com/photos/7619102/medium.jpg		1	0	3	Barragem do Ipitanga, Salvador, BA, BR	-1286485	-383957366667	10	10			FALSE			Helicina	Helicina variabilis		876846	Neritimorpha		Cycloneritida	Helicinoidea	Helicinidae
6175383	2017-05-11	2017-05-11 17:00:05 UTC	Brasilia	463736	pedroabilleira	2017-05-11 21:48:50 UTC	2020-07-08 05:31:20 UTC	research	CC-BY-NC	https://www.inaturalist.org/observations/6175383	https://inaturalist-open-data.s3.amazonaws.com/photos/7746798/medium.jpeg		4	0	2	Avenida Presidente Wilson, 3641-3673 - JosÃ© Menino Santos - SP 11065-201	-239684258361	-46341306343	516	516			FALSE	gps	gps	Caramujo Gigante Africano	Lissachatina fulica	African Giant Snail	502885	Heterobranchia	Eupulmonata	Stylommatophora	Achatinoidea	Achatinidae
6461564	2010-11-14	2010-11-15 02:24:00 UTC	Atlantic Time (Canada)	1960	pedroivosimoes	2017-06-02 00:34:10 UTC	2021-10-16 00:33:18 UTC	research		https://www.inaturalist.org/observations/6461564	https://static.inaturalist.org/photos/8167757/medium.jpeg		2	0		Near Ilha da Pedra, left bank of the Madeira River, Porto Velho , RondÃ´nia, Brasil	-9158889	-6463389	2000	2000			FALSE			Sultana sultana	Sultana sultana		559220	Heterobranchia	Eupulmonata	Stylommatophora	Orthalicoidea	Orthalicidae
6503471	2017-01-14	2017-01-14 09:50:01 UTC	Mid-Atlantic	87196	mauriciouhle	2017-06-05 03:23:18 UTC	2019-04-14 21:16:44 UTC	research	CC-BY-NC	https://www.inaturalist.org/observations/6503471	https://inaturalist-open-data.s3.amazonaws.com/photos/8232087/medium.jpg	Speironepion pilsbryi (Ihering in Pilsbry, 1900)
6503694	2017-01-14	2017-01-14 18:32:51 UTC	Mid-Atlantic	87196	mauriciouhle	2017-06-05 03:36:04 UTC	2019-03-21 04:29:04 UTC	research	CC-BY-NC	https://www.inaturalist.org/observations/6503694	https://inaturalist-open-data.s3.amazonaws.com/photos/8232367/medium.jpg	Anthinus turnix (Gould, 1846)	1	0	3	Camanducaia, Camanducaia, MG, BR	-228625217138	-460120475975	844	844			FALSE			Anthinus turnix	Anthinus turnix		548689	Heterobranchia	Eupulmonata	Stylommatophora	Rhytidoidea	Strophocheilidae
6517218	2017-01-14	2017-01-14 14:25:39 UTC	Mid-Atlantic	87196	mauriciouhle	2017-06-06 02:33:35 UTC	2021-10-24 18:03:16 UTC	needs_id	CC-BY-NC	https://www.inaturalist.org/observations/6517218	https://inaturalist-open-data.s3.amazonaws.com/photos/8254088/medium.jpg	Genus Systrophia Pfeiffer, 1855	2	0	3	37650, Camanducaia, MG, BR	-2288615	-460203166667					FALSE			Systrophia	Systrophia		764650	Heterobranchia	Eupulmonata	Stylommatophora	Scolodontoidea	Scolodontidae
6547951	2017-06-08	2017-06-08 13:59:39 UTC	Brasilia	382653	brunocardoso	2017-06-08 14:49:41 UTC	2022-01-31 21:41:50 UTC	research	CC-BY-NC	https://www.inaturalist.org/observations/6547951	https://inaturalist-open-data.s3.amazonaws.com/photos/8301026/medium.jpg		3	0	3	Barragem do Ipitanga, Salvador, BA, BR	-12864875	-383956416667					FALSE			Helicina variabilis	Helicina variabilis		876846	Neritimorpha		Cycloneritida	Helicinoidea	Helicinidae
6547958	2017-06-08	2017-06-08 14:01:44 UTC	Brasilia	382653	brunocardoso	2017-06-08 14:50:51 UTC	2022-01-31 21:24:15 UTC	research	CC-BY-NC	https://www.inaturalist.org/observations/6547958	https://inaturalist-open-data.s3.amazonaws.com/photos/8301043/medium.jpg		2	0	3	Barragem do Ipitanga, Salvador, BA, BR	-12864845	-38395625					FALSE			Helicina variabilis	Helicina variabilis		876846	Neritimorpha		Cycloneritida	Helicinoidea	Helicinidae
6796104	2017-03-19	2017-03-19 14:00:00 UTC	Brasilia	377053	fabiomanfredini	2017-06-25 19:59:58 UTC	2020-03-29 13:50:08 UTC	needs_id	CC-BY-NC	https://www.inaturalist.org/observations/6796104	https://inaturalist-open-data.s3.amazonaws.com/photos/8644054/medium.jpg		1	0		Sorocaba, SP, Brasil	-235015299	-474525603	12573	12573			FALSE			Asian Tramp Snail	Bradybaena similaris	Asian Tramp Snail	215409	Heterobranchia	Eupulmonata	Stylommatophora	Helicoidea	Camaenidae
6865765	2014-10-14	2014-10-14 23:12:00 UTC	Brasilia	377053	fabiomanfredini	2017-06-30 23:53:11 UTC	2019-05-01 19:41:25 UTC	research	CC-BY-NC	https://www.inaturalist.org/observations/6865765	https://inaturalist-open-data.s3.amazonaws.com/photos/8752196/medium.jpg		1	0		TapiraÃ­, SP, Brasil	-239632471	-475071671	1218	1218			FALSE			Vaginulus taunaisii	Vaginulus taunaisii		882787	Heterobranchia	Eupulmonata	Systellommatophora	Veronicelloidea	Veronicellidae
7014697	2017-07-11	2017-07-11 18:12:43 UTC	Brasilia	382653	brunocardoso	2017-07-11 18:59:51 UTC	2019-07-01 02:22:13 UTC	research	CC-BY-NC	https://www.inaturalist.org/observations/7014697	https://inaturalist-open-data.s3.amazonaws.com/photos/8992209/medium.jpg		2	0	3	Barragem do Ipitanga, Salvador, BA, BR	-128667366667	-38399575	10	10			FALSE			Drymaeus papyraceus	Drymaeus papyraceus		84541	Heterobranchia	Eupulmonata	Stylommatophora	Orthalicoidea	Bulimulidae
7078670	2017-07-15	2017-07-16 02:15:39 UTC	Brasilia	463736	pedroabilleira	2017-07-16 20:31:02 UTC	2018-12-07 22:31:09 UTC	needs_id	CC-BY-NC	https://www.inaturalist.org/observations/7078670	https://inaturalist-open-data.s3.amazonaws.com/photos/9092577/medium.jpeg		1	0	2	Peruibe	-24370891	-47028176	15	15			FALSE	gps	gps	Leatherleaf Slugs and Allies	Veronicelloidea	Leatherleaf and Prism Slugs	480274	Heterobranchia	Eupulmonata	Systellommatophora	Veronicelloidea
7207382	2017-07-25	2017-07-25 20:39:00 UTC	Brasilia	413102	alessandrodm	2017-07-25 21:21:40 UTC	2020-06-27 22:51:48 UTC	needs_id	CC-BY-NC	https://www.inaturalist.org/observations/7207382	https://inaturalist-open-data.s3.amazonaws.com/photos/9298296/medium.jpg		1	0		Scharlau, SÃ£o Leopoldo - RS, Brasil	-297206316667	-511651183333					FALSE			Lesmas-lixa	Veronicellidae	Leatherleaf Slugs	85104	Heterobranchia	Eupulmonata	Systellommatophora	Veronicelloidea	Veronicellidae
7207427	2017-07-25	2017-07-25 20:20:00 UTC	Brasilia	413102	alessandrodm	2017-07-25 21:24:04 UTC	2020-06-27 22:51:49 UTC	needs_id	CC-BY-NC	https://www.inaturalist.org/observations/7207427	https://inaturalist-open-data.s3.amazonaws.com/photos/9298377/medium.jpg		1	0		Scharlau, SÃ£o Leopoldo - RS, Brasil	-297207138889	-511649672222					FALSE			Leatherleaf Slugs	Veronicellidae	Leatherleaf Slugs	85104	Heterobranchia	Eupulmonata	Systellommatophora	Veronicelloidea	Veronicellidae
7250554	2014-04-02	2014-04-02 19:32:00 UTC	Baghdad	521092	bewambay	2017-07-28 20:19:23 UTC	2020-07-08 05:31:18 UTC	research	CC-BY-NC	https://www.inaturalist.org/observations/7250554	https://inaturalist-open-data.s3.amazonaws.com/photos/9366887/medium.jpg		5	0		Chapada dos GuimarÃ£es - State of Mato Grosso, Brazil	-154582953	-557524585	117223	117223			FALSE			African Giant Snail	Lissachatina fulica	African Giant Snail	502885	Heterobranchia	Eupulmonata	Stylommatophora	Achatinoidea	Achatinidae
7496408	2016-02-19	2016-02-19 18:51:59 UTC	Brasilia	2869	biologocelio	2017-08-14 19:32:04 UTC	2022-01-26 20:47:43 UTC	research	CC-BY	https://www.inaturalist.org/observations/7496408	https://inaturalist-open-data.s3.amazonaws.com/photos/9765086/medium.jpg		1	0		Pacatuba, CearÃ¡, BR	-3951598	-38622093	1303	1303			FALSE		manual	Orthalicus pulchellus	Orthalicus pulchellus		733047	Heterobranchia	Eupulmonata	Stylommatophora	Orthalicoidea	Orthalicidae
7577564	2017-08-20	2017-08-20 20:00:02 UTC	Brasilia	541276	lacerdajulio	2017-08-20 23:41:11 UTC	2020-07-08 05:31:16 UTC	research		https://www.inaturalist.org/observations/7577564	https://static.inaturalist.org/photos/9897707/medium.jpg		6	0	3	Rua Madre de Deus, 264â€“296, Recife, PE, BR	-80640260786	-348735712477	56	56			FALSE			African Giant Snail	Lissachatina fulica	African Giant Snail	502885	Heterobranchia	Eupulmonata	Stylommatophora	Achatinoidea	Achatinidae
7777400	2017-07-07	2017-07-07 14:54:00 UTC	Hawaii	490672	henriqueraupp	2017-09-04 15:04:47 UTC	2019-06-25 20:55:11 UTC	research		https://www.inaturalist.org/observations/7777400	https://static.inaturalist.org/photos/10219766/medium.jpg		4	0		Centro, OsÃ³rio - RS, 95520-000, Brasil	-298883502753	-502672098926	244	244			FALSE			Garden Snail	Cornu aspersum	Garden Snail	480298	Heterobranchia	Eupulmonata	Stylommatophora	Helicoidea	Helicidae
7788456	2013-07-30	2013-07-30 17:32:00 UTC	Santiago	612949	diegoalmendras	2017-09-05 01:38:13 UTC	2021-10-15 23:27:07 UTC	research	CC-BY	https://www.inaturalist.org/observations/7788456	https://static.inaturalist.org/photos/10237629/medium.jpeg	just the shell	1	0		Jardim Sarah, SÃ£o Paulo - SP, 05576-100, Brasil	-235768609358	-467635817586	322	322			FALSE			Megalobulimus sanctipauli	Megalobulimus sanctipauli		887121	Heterobranchia	Eupulmonata	Stylommatophora	Rhytidoidea	Strophocheilidae
8098696	2017-09-20	2017-09-20 18:23:45 UTC	Brasilia	644553	isisrgm	2017-09-26 02:45:45 UTC	2019-07-20 21:40:36 UTC	needs_id		https://www.inaturalist.org/observations/8098696	https://static.inaturalist.org/photos/10742332/medium.jpeg		3	0	2	R. Teresina, 602 - Parque Jacaraipe, Serra - ES, 29175-493, Brasil	-201499519348	-401909790039					FALSE	gps	gps	Smooth Land Slugs	Deroceras	Smooth Land Slugs	87902	Heterobranchia	Eupulmonata	Stylommatophora	Limacoidea	Agriolimacidae
8351088	2012-12-21	2012-12-21 21:07:00 UTC	Brasilia	570434	blaugo	2017-10-10 22:09:17 UTC	2020-07-08 05:31:25 UTC	research		https://www.inaturalist.org/observations/8351088	https://static.inaturalist.org/photos/11096766/medium.jpg		3	0	2	R. Duque de Caxias, 182-216 - Centro, Barra Mansa - RJ, Brasil	-225433505698	-44172064773	172	172			FALSE	gps	gps	African Giant Snail	Lissachatina fulica	African Giant Snail	502885	Heterobranchia	Eupulmonata	Stylommatophora	Achatinoidea	Achatinidae
8420672	2017-10-14		Brasilia	377053	fabiomanfredini	2017-10-16 00:22:29 UTC	2022-01-31 17:38:25 UTC	needs_id	CC-BY-NC	https://www.inaturalist.org/observations/8420672	https://inaturalist-open-data.s3.amazonaws.com/photos/11210579/medium.jpg		2	0		Estrada Municipal, km 25, s/n - Zona Rural, RibeirÃ£o Grande - SP, 18315-000, Brasil	-243087751	-482735899	202	202			FALSE			Mirinaba	Mirinaba		708666	Heterobranchia	Eupulmonata	Stylommatophora	Rhytidoidea	Strophocheilidae
8501662	2015-12-29	2015-12-29 15:36:00 UTC	Paris	157093	arnoldwijker	2017-10-22 08:34:37 UTC	2019-04-03 14:24:20 UTC	research	CC-BY-NC	https://www.inaturalist.org/observations/8501662	https://inaturalist-open-data.s3.amazonaws.com/photos/11343053/medium.jpg		1	0		Nova Friburgo - Rio de Janeiro, BraziliÃ«	-22334	-42602	25	25			FALSE			Megalobulimus ovatus	Megalobulimus ovatus		875631	Heterobranchia	Eupulmonata	Stylommatophora	Rhytidoidea	Strophocheilidae
8541486	2015-12-30	2015-12-30 12:22:00 UTC	Paris	157093	arnoldwijker	2017-10-25 06:15:11 UTC	2020-10-18 14:51:10 UTC	needs_id	CC-BY-NC	https://www.inaturalist.org/observations/8541486	https://inaturalist-open-data.s3.amazonaws.com/photos/11410717/medium.jpg		3	0		Cachoeiras de Macacu - Rio de Janeiro, 28680-000, BraziliÃ«	-22416	-42816	25	25			FALSE			Megalobulimus	Megalobulimus		83024	Heterobranchia	Eupulmonata	Stylommatophora	Rhytidoidea	Strophocheilidae
8710866	2017-11-05		Brasilia	463736	pedroabilleira	2017-11-06 18:22:53 UTC	2021-11-11 21:24:28 UTC	needs_id	CC-BY-NC	https://www.inaturalist.org/observations/8710866	https://inaturalist-open-data.s3.amazonaws.com/photos/11680546/medium.jpg		1	0		SÃ£o Roque - SP, Brasil	-235328483524	-470650434494	201	201			FALSE			Asian Tramp Snail	Bradybaena similaris	Asian Tramp Snail	215409	Heterobranchia	Eupulmonata	Stylommatophora	Helicoidea	Camaenidae
8763302	2017-11-11	2017-11-11 19:45:24 UTC	Mid-Atlantic	7580	carrieseltzer	2017-11-11 20:24:56 UTC	2020-07-08 05:31:27 UTC	research	CC0	https://www.inaturalist.org/observations/8763302	https://inaturalist-open-data.s3.amazonaws.com/photos/11769408/medium.jpg		4	0	3	Ubatuba - SP, Ubatuba, SP, BR	-23309113998	-448771773745	5	5			FALSE			Caramujo Gigante Africano	Lissachatina fulica	African Giant Snail	502885	Heterobranchia	Eupulmonata	Stylommatophora	Achatinoidea	Achatinidae
8778859	2015-12-21	2015-12-21 09:23:00 UTC	Paris	157093	arnoldwijker	2017-11-12 13:55:12 UTC	2019-04-03 13:36:20 UTC	needs_id	CC-BY-NC	https://www.inaturalist.org/observations/8778859	https://inaturalist-open-data.s3.amazonaws.com/photos/11782798/medium.jpg		3	0		Cachoeiras de Macacu - Rio de Janeiro, 28680-000, BraziliÃ«	-22403	-42743	25	25			FALSE			Scolodontidae	Scolodontidae		246171	Heterobranchia	Eupulmonata	Stylommatophora	Scolodontoidea	Scolodontidae
8812412	2016-09-08	2016-09-08 16:08:00 UTC	Pacific Time (US & Canada)	705612	mcvaz	2017-11-15 02:29:02 UTC	2021-10-15 23:27:03 UTC	research	CC-BY-NC	https://www.inaturalist.org/observations/8812412	https://inaturalist-open-data.s3.amazonaws.com/photos/11835853/medium.jpeg	BDFFP Km41 camp	2	0		Rio Preto da Eva - State of Amazonas, 69117-000, Brazil	-2444317045	-59784078598	500	500			FALSE			Sultana sultana	Sultana sultana		559220	Heterobranchia	Eupulmonata	Stylommatophora	Orthalicoidea	Orthalicidae
8886386	2015-12-15	2015-12-15 08:12:00 UTC	Paris	157093	arnoldwijker	2017-11-21 16:47:25 UTC	2020-04-21 23:13:13 UTC	research	CC-BY-NC	https://www.inaturalist.org/observations/8886386	https://inaturalist-open-data.s3.amazonaws.com/photos/11952201/medium.jpg		3	1		Cachoeiras de Macacu - Rio de Janeiro, 28680-000, BraziliÃ«	-22423	-42765	25	25			FALSE			Cochlorina aurisleporis	Cochlorina aurisleporis		578778	Heterobranchia	Eupulmonata	Stylommatophora	Orthalicoidea	Bulimulidae
8887066	2017-11-21	2017-11-21 09:40:22 UTC	Brasilia	382653	brunocardoso	2017-11-21 17:56:15 UTC	2021-11-11 21:23:49 UTC	needs_id	CC-BY-NC	https://www.inaturalist.org/observations/8887066	https://inaturalist-open-data.s3.amazonaws.com/photos/11953576/medium.jpg		6	1	3	Barragem do Ipitanga, Salvador, BA, BR	-128647166667	-3839543	10	10			FALSE			Leiostracus	Leiostracus		474530	Heterobranchia	Eupulmonata	Stylommatophora	Orthalicoidea	Simpulopsidae
8912350	2017-11-10	2017-11-10 15:08:22 UTC	Mid-Atlantic	87196	mauriciouhle	2017-11-23 23:00:01 UTC	2021-10-30 23:15:52 UTC	research	CC-BY-NC	https://www.inaturalist.org/observations/8912350	https://inaturalist-open-data.s3.amazonaws.com/photos/11997318/medium.jpg	Hyperaulax ridleyi (Smith, 1890)
8912374	2016-02-08	2016-02-08 12:22:36 UTC	Mid-Atlantic	87196	mauriciouhle	2017-11-23 23:05:11 UTC	2019-07-01 02:21:29 UTC	research	CC-BY-NC	https://www.inaturalist.org/observations/8912374	https://inaturalist-open-data.s3.amazonaws.com/photos/11997389/medium.jpg	Drymaeus ribeiroi Ihering, 1915
8953595	2017-11-26		Brasilia	463736	pedroabilleira	2017-11-27 16:06:18 UTC	2021-03-11 15:20:31 UTC	research	CC-BY-NC	https://www.inaturalist.org/observations/8953595	https://inaturalist-open-data.s3.amazonaws.com/photos/12067012/medium.jpg		3	0		BalneÃ¡rio GarÃ§a Vermelha, PeruÃ­be - SP, 11750-000, Brasil	-243711791144	-470304107666	244	244			FALSE			Bahiensis punctatissimus	Bahiensis punctatissimus		708672	Heterobranchia	Eupulmonata	Stylommatophora	Orthalicoidea	Odontostomidae
9043374	2017-10-26	2017-10-26 12:28:26 UTC	Brasilia	396337	fabianomcb	2017-12-04 16:27:05 UTC	2020-07-29 14:05:13 UTC	needs_id		https://www.inaturalist.org/observations/9043374	https://static.inaturalist.org/photos/12204048/medium.jpeg		1	0	2	R. da Escova de Garrafa, 305 - Cachoeira do Bom Jesus, FlorianÃ³polis - SC, Brasil	-27420399	-484247255	19	19			FALSE			Gastropods	Bradybaena similaris	Asian Tramp Snail	215409	Heterobranchia	Eupulmonata	Stylommatophora	Helicoidea	Camaenidae
9090636	2017-11-25		Brasilia	723907	pajeu	2017-12-08 20:14:01 UTC	2019-07-01 02:21:07 UTC	research	CC0	https://www.inaturalist.org/observations/9090636	https://inaturalist-open-data.s3.amazonaws.com/photos/12278466/medium.jpeg		2	0		Campeche, FlorianÃ³polis - State of Santa Catarina, Brazil	-27676062	-484862231	1511	1511			FALSE			Bradybaena similaris	Bradybaena similaris	Asian Tramp Snail	215409	Heterobranchia	Eupulmonata	Stylommatophora	Helicoidea	Camaenidae
9109212	2017-11-23	2017-11-23 12:14:31 UTC	Amsterdam	731014	harmypotter	2017-12-10 11:01:08 UTC	2021-10-15 23:26:56 UTC	research		https://www.inaturalist.org/observations/9109212	https://static.inaturalist.org/photos/12307153/medium.jpg		2	0	3	Moema, SÃ£o Paulo, SP, BR	-235870616667	-466501366667	8	8			FALSE			Megalobulimus sanctipauli	Megalobulimus sanctipauli		887121	Heterobranchia	Eupulmonata	Stylommatophora	Rhytidoidea	Strophocheilidae
9150723	2009-01-22		Brasilia	574110	meiterer	2017-12-14 03:31:40 UTC	2019-07-20 21:38:21 UTC	research	CC-BY-NC	https://www.inaturalist.org/observations/9150723	https://inaturalist-open-data.s3.amazonaws.com/photos/12372534/medium.jpg		3	0		ViÃ§osa, MG, 36570-000, Brasil	-207548659	-428785788	6031	6031			FALSE			Asian Tramp Snail	Bradybaena similaris	Asian Tramp Snail	215409	Heterobranchia	Eupulmonata	Stylommatophora	Helicoidea	Camaenidae
9217450	2017-12-19		Brasilia	723907	pajeu	2017-12-20 15:36:39 UTC	2021-01-09 13:06:38 UTC	needs_id	CC0	https://www.inaturalist.org/observations/9217450	https://inaturalist-open-data.s3.amazonaws.com/photos/12469490/medium.jpeg		1	0		Campeche Central, FlorianÃ³polis - SC, Brazil	-276819907209	-485030459077	598	598			FALSE			Smooth Land Slugs	Deroceras	Smooth Land Slugs	87902	Heterobranchia	Eupulmonata	Stylommatophora	Limacoidea	Agriolimacidae
9245340	2017-12-23		Brasilia	723907	pajeu	2017-12-24 00:48:04 UTC	2020-07-08 05:31:29 UTC	research	CC0	https://www.inaturalist.org/observations/9245340	https://inaturalist-open-data.s3.amazonaws.com/photos/12516191/medium.jpeg		5	0		Brotas - State of SÃ£o Paulo, 17380-000, Brazil	-222797674	-481256059	9593	9593			FALSE			Caramujo Gigante Africano	Lissachatina fulica	African Giant Snail	502885	Heterobranchia	Eupulmonata	Stylommatophora	Achatinoidea	Achatinidae
9452421	2012-01-11	2012-01-11 05:33:00 UTC	Paris	746959	adamstrudwick	2018-01-12 22:22:26 UTC	2019-07-31 21:13:39 UTC	needs_id	CC-BY-NC	https://www.inaturalist.org/observations/9452421	https://inaturalist-open-data.s3.amazonaws.com/photos/12855536/medium.jpg	This snail was tiny. Maybe only around 1cm long.	2	0		serra dos orgaos	-22495631	-43073632	17655	17655			FALSE			Scolodontidae	Scolodontidae		246171	Heterobranchia	Eupulmonata	Stylommatophora	Scolodontoidea	Scolodontidae
9686685	2018-01-31	2018-01-31 23:55:18 UTC	Brasilia	231737	deboas	2018-02-01 01:03:45 UTC	2020-07-08 05:31:32 UTC	research	CC0	https://www.inaturalist.org/observations/9686685	https://inaturalist-open-data.s3.amazonaws.com/photos/13243885/medium.jpg		6	0	3	Rua dos AzulÃµes, 59, Salvador, BA, BR	-129510033333	-383875883333	10	10			FALSE			African Giant Snail	Lissachatina fulica	African Giant Snail	502885	Heterobranchia	Eupulmonata	Stylommatophora	Achatinoidea	Achatinidae
9739267	2016-04-17	2016-04-18 01:25:00 UTC	Hawaii	729226	tamiranda	2018-02-05 11:58:19 UTC	2021-10-07 00:31:48 UTC	research	CC-BY-NC	https://www.inaturalist.org/observations/9739267	https://inaturalist-open-data.s3.amazonaws.com/photos/13330426/medium.jpeg		1	0		AltinÃ³polis - SP, 14350-000, Brasil	-210227978	-473742381	31031	31031			FALSE			Bulimulus tenuissimus	Bulimulus tenuissimus		965061	Heterobranchia	Eupulmonata	Stylommatophora	Orthalicoidea	Bulimulidae
9834564	2018-02-11	2018-02-11 22:21:07 UTC	Brasilia	541276	lacerdajulio	2018-02-12 11:27:04 UTC	2020-07-08 05:31:40 UTC	research		https://www.inaturalist.org/observations/9834564	https://static.inaturalist.org/photos/13467789/medium.jpg		4	0	3	Rua Padre Nestor de Alencar, 673â€“823, JaboatÃ£o dos Guararapes, PE, BR	-82219767438	-349275030395	62	62			FALSE			Caramujo Gigante Africano	Lissachatina fulica	African Giant Snail	502885	Heterobranchia	Eupulmonata	Stylommatophora	Achatinoidea	Achatinidae
9835364	2013-03-30		Brasilia	157358	andre_menegotto	2018-02-12 14:28:23 UTC	2018-09-26 07:27:37 UTC	needs_id	CC-BY-NC	https://www.inaturalist.org/observations/9835364	https://inaturalist-open-data.s3.amazonaws.com/photos/13468905/medium.jpg		1	0		Pontal do ParanÃ¡ - PR, Brasil	-255811369228	-483634954691	8	8			FALSE			Awl snails and relatives	Subulininae	Awl Snails and Allies	781370	Heterobranchia	Eupulmonata	Stylommatophora	Achatinoidea	Achatinidae
9838447	2018-02-10		Brasilia	723907	pajeu	2018-02-12 20:10:46 UTC	2019-07-31 13:49:34 UTC	needs_id	CC0	https://www.inaturalist.org/observations/9838447	https://inaturalist-open-data.s3.amazonaws.com/photos/13473619/medium.jpeg		1	0		Urubici - State of Santa Catarina, 88650-000, Brazil	-280278627	-495518337773	5280	5280			FALSE			Lesmas-lixa	Veronicellidae	Leatherleaf Slugs	85104	Heterobranchia	Eupulmonata	Systellommatophora	Veronicelloidea	Veronicellidae
9879812	2018-02-16	2018-02-16 14:25:35 UTC	Brasilia	766640	marcelorn	2018-02-16 15:29:15 UTC	2020-07-08 05:31:39 UTC	research		https://www.inaturalist.org/observations/9879812	https://static.inaturalist.org/photos/13542165/medium.jpeg		4	0	2	Rua Chico Reis, 190 - Saco da Capela, Ilhabela - SP, 11630-000, Brasil	-2378755026	-4535806777	16	16			FALSE			Caramujo Gigante Africano	Lissachatina fulica	African Giant Snail	502885	Heterobranchia	Eupulmonata	Stylommatophora	Achatinoidea	Achatinidae
9939183	2018-02-20		Brasilia	102919	nelson_wisnik	2018-02-20 23:19:11 UTC	2019-03-29 03:38:25 UTC	research	CC-BY-NC	https://www.inaturalist.org/observations/9939183	https://inaturalist-open-data.s3.amazonaws.com/photos/13640815/medium.jpeg		1	0		Bosque de BarÃ£o Geraldo, Campinas - SP, Brasil	-228272983333	-47104915					FALSE			Deroceras laeve	Deroceras laeve	Meadow Slug	209624	Heterobranchia	Eupulmonata	Stylommatophora	Limacoidea	Agriolimacidae
10083463	2018-02-01		Brasilia	574110	meiterer	2018-03-04 13:58:06 UTC	2019-12-06 12:39:00 UTC	research	CC-BY-NC	https://www.inaturalist.org/observations/10083463	https://inaturalist-open-data.s3.amazonaws.com/photos/13889452/medium.jpeg		3	0		ViÃ§osa, MG, 36570-000, Brasil	-207548659	-428785788	6031	6031			FALSE			Bulimulus tenuissimus	Bulimulus tenuissimus		965061	Heterobranchia	Eupulmonata	Stylommatophora	Orthalicoidea	Bulimulidae
10103127	2017-11-09	2017-11-09 16:24:00 UTC	Mountain Time (US & Canada)	4425	birdernaturalist	2018-03-05 20:33:54 UTC	2021-02-19 21:06:35 UTC	research	CC-BY-NC-SA	https://www.inaturalist.org/observations/10103127	https://inaturalist-open-data.s3.amazonaws.com/photos/13924513/medium.jpg		4	0		Santa Cruz CabrÃ¡lia - State of Bahia, 45807-000, Brazil	-163628611111	-391394888889					FALSE			Leiostracus	Leiostracus		474530	Heterobranchia	Eupulmonata	Stylommatophora	Orthalicoidea	Simpulopsidae
10213968	2018-03-12	2018-03-12 04:20:30 UTC	Brasilia	777267	carlos_rodrigues	2018-03-13 02:44:47 UTC	2021-10-03 21:02:19 UTC	needs_id		https://www.inaturalist.org/observations/10213968	https://static.inaturalist.org/photos/14112764/medium.jpeg		3	0	2	R. F Brasileiro, 965 - Jardim Alvorada, Nova Xavantina - MT, 78690-000, Brasil	-14681728363	-523500976563					FALSE	gps	gps	Bulimulidae	Bulimulidae		49778	Heterobranchia	Eupulmonata	Stylommatophora	Orthalicoidea	Bulimulidae
10249770	2013-06-30		Buenos Aires	787637	verobeijaflor	2018-03-15 20:57:51 UTC	2019-03-30 17:16:19 UTC	research	CC-BY-NC	https://www.inaturalist.org/observations/10249770	https://inaturalist-open-data.s3.amazonaws.com/photos/14177964/medium.jpeg		3	0		Cataratas del IguazÃº	-256911388	-54441054	979	979			FALSE			Leiostracus perlucidus	Leiostracus perlucidus		806503	Heterobranchia	Eupulmonata	Stylommatophora	Orthalicoidea	Simpulopsidae
10365782	2017-01-19	2017-01-19 13:48:48 UTC	Brasilia	798367	jamesdeanlealrocha	2018-03-22 23:07:48 UTC	2020-04-20 13:00:10 UTC	research		https://www.inaturalist.org/observations/10365782	https://static.inaturalist.org/photos/14381042/medium.jpeg		2	0	2	GoiÃ¡s, BR	-189321743211	-517222038656	33021	33021			FALSE	gps	gps	Drymaeus germaini	Drymaeus germaini		877144	Heterobranchia	Eupulmonata	Stylommatophora	Orthalicoidea	Bulimulidae
10411722	2018-03-25		Brasilia	102919	nelson_wisnik	2018-03-25 14:20:30 UTC	2020-07-08 05:31:36 UTC	research	CC-BY-NC	https://www.inaturalist.org/observations/10411722	https://inaturalist-open-data.s3.amazonaws.com/photos/14460584/medium.jpeg		4	0		ChÃ¡cara da Barra, Campinas - SP, Brasil	-228877966667	-470356033333					FALSE			African Giant Snail	Lissachatina fulica	African Giant Snail	502885	Heterobranchia	Eupulmonata	Stylommatophora	Achatinoidea	Achatinidae
10464950	2018-02-17	2018-02-17 12:23:51 UTC	Mid-Atlantic	813804	micheldesorte	2018-03-28 02:00:13 UTC	2019-07-28 14:09:46 UTC	needs_id		https://www.inaturalist.org/observations/10464950	https://static.inaturalist.org/photos/14543960/medium.jpg		3	0	3	Parque Lage, Rio de Janeiro, RJ, BR	-229601383333	-43213105					FALSE			AruÃ¡s-do-mato	Megalobulimus		83024	Heterobranchia	Eupulmonata	Stylommatophora	Rhytidoidea	Strophocheilidae
10476643	2018-03-28	2018-03-28 19:22:23 UTC	Brasilia	798367	jamesdeanlealrocha	2018-03-28 19:44:15 UTC	2020-04-17 03:39:04 UTC	research		https://www.inaturalist.org/observations/10476643	https://static.inaturalist.org/photos/14586811/medium.jpeg		2	0	2	BR-364, 3800, JataÃ­ - GO, 75801-486, Brasil	-1792172971	-5171754098	9	9			FALSE			Orthalicus pulchellus	Orthalicus pulchellus		733047	Heterobranchia	Eupulmonata	Stylommatophora	Orthalicoidea	Orthalicidae
10547095	2018-03-31	2018-04-01 02:13:50 UTC	Brasilia	569268	chicobtw	2018-04-01 15:23:55 UTC	2020-07-08 05:31:34 UTC	research		https://www.inaturalist.org/observations/10547095	https://static.inaturalist.org/photos/14688018/medium.jpg		3	0	3	Ubatuba, BR-SP, BR	-234791976865	-452024961573	230	230			FALSE			African Giant Snail	Lissachatina fulica	African Giant Snail	502885	Heterobranchia	Eupulmonata	Stylommatophora	Achatinoidea	Achatinidae
10558981	2018-01-12	2018-01-12 19:21:00 UTC	Mountain Time (US & Canada)	4425	birdernaturalist	2018-04-02 00:33:10 UTC	2021-07-04 13:00:18 UTC	needs_id	CC-BY-NC-SA	https://www.inaturalist.org/observations/10558981	https://inaturalist-open-data.s3.amazonaws.com/photos/14708246/medium.jpg		3	0		Novo Mundo, Mato Grosso, Brazil	-95975916667	-559312694444					FALSE			Megalobulimus	Megalobulimus		83024	Heterobranchia	Eupulmonata	Stylommatophora	Rhytidoidea	Strophocheilidae
10558987	2018-01-18	2018-01-18 16:11:00 UTC	Mountain Time (US & Canada)	4425	birdernaturalist	2018-04-02 00:33:20 UTC	2020-08-10 03:39:26 UTC	research	CC-BY-NC-SA	https://www.inaturalist.org/observations/10558987	https://inaturalist-open-data.s3.amazonaws.com/photos/14708283/medium.jpg		2	0		Mato Grosso, BR	-94577616322	-558982642613		31236		obscured	TRUE			Plekocheilus floccosus	Plekocheilus floccosus		859953	Heterobranchia	Eupulmonata	Stylommatophora	Orthalicoidea	Amphibulimidae
10559000	2018-01-20	2018-01-20 15:41:00 UTC	Mountain Time (US & Canada)	4425	birdernaturalist	2018-04-02 00:33:44 UTC	2020-07-04 18:57:24 UTC	needs_id	CC-BY-NC-SA	https://www.inaturalist.org/observations/10559000	https://inaturalist-open-data.s3.amazonaws.com/photos/14708390/medium.jpg		0	0		Alta Floresta - State of Mato Grosso, 78580-000, Brazil	-95975916667	-559312694444					FALSE			Veronicellidae	Sarasinula		171825	Heterobranchia	Eupulmonata	Systellommatophora	Veronicelloidea	Veronicellidae
10559002	2018-01-20	2018-01-20 22:14:00 UTC	Mountain Time (US & Canada)	4425	birdernaturalist	2018-04-02 00:33:45 UTC	2021-11-15 04:20:45 UTC	needs_id	CC-BY-NC-SA	https://www.inaturalist.org/observations/10559002	https://inaturalist-open-data.s3.amazonaws.com/photos/14708408/medium.jpg		2	1		Novo Mundo, Mato Grosso, Brazil	-95975916667	-559312694444					FALSE			Awl Snails and Allies	Subulininae	Awl Snails and Allies	781370	Heterobranchia	Eupulmonata	Stylommatophora	Achatinoidea	Achatinidae
10575685	2007-01-06		Lima	776227	edson_guilherme	2018-04-02 19:57:50 UTC	2021-10-16 00:57:25 UTC	needs_id	CC-BY-NC	https://www.inaturalist.org/observations/10575685	https://inaturalist-open-data.s3.amazonaws.com/photos/14738396/medium.jpg		1	0		Conj. Ouricuri, Rio Branco - AC, 69914-220, Brasil	-99377403127	-67806930542	244	244			FALSE			Omalonyx matheroni	Omalonyx matheroni		469992	Heterobranchia	Eupulmonata	Stylommatophora	Succineoidea	Succineidae
10670006	2014-05-19		Lima	776227	edson_guilherme	2018-04-07 01:20:57 UTC	2021-10-16 00:57:06 UTC	needs_id	CC-BY-NC	https://www.inaturalist.org/observations/10670006	https://inaturalist-open-data.s3.amazonaws.com/photos/14895097/medium.jpg		1	0		Rodovia BR 364, Km 04, s/n - Distrito Industrial, Rio Branco - AC, 69920-900, Brasil	-99548865615	-678685835035	210	210			FALSE			Corona	Corona perversa		524391	Heterobranchia	Eupulmonata	Stylommatophora	Orthalicoidea	Orthalicidae
10688110	2018-04-07		Lima	776227	edson_guilherme	2018-04-07 22:00:42 UTC	2019-09-02 20:56:19 UTC	research	CC-BY-NC	https://www.inaturalist.org/observations/10688110	https://inaturalist-open-data.s3.amazonaws.com/photos/14924556/medium.jpg	Defecating...	2	0		Campus da Universidade Federal do Acre, Rio Branco - AC, Brasil	-99575495039	-678678753966	210	210			FALSE			Sarasinula	Sarasinula		171825	Heterobranchia	Eupulmonata	Systellommatophora	Veronicelloidea	Veronicellidae
10700806	2018-04-08	2018-04-08 11:41:56 UTC	Brasilia	827979	douglas-u-oliveira	2018-04-08 12:22:05 UTC	2020-07-08 05:31:44 UTC	research	CC-BY	https://www.inaturalist.org/observations/10700806	https://inaturalist-open-data.s3.amazonaws.com/photos/14945084/medium.jpeg	The first two photos are of the same animal. The third is a smaller one, inside a crotalaria shell, wich I beleive to be of the same species as the others	3	0	2	12 - St. de HabitaÃ§Ãµes Individuais Norte QL 5 - Lago Norte, BrasÃ­lia - DF, 71505-725, Brasil	-157293159	-478589116	56	56			FALSE			African Giant Snail	Lissachatina fulica	African Giant Snail	502885	Heterobranchia	Eupulmonata	Stylommatophora	Achatinoidea	Achatinidae
10701396	2018-04-08	2018-04-08 12:43:40 UTC	Brasilia	827979	douglas-u-oliveira	2018-04-08 13:18:16 UTC	2020-03-02 15:24:05 UTC	research	CC-BY	https://www.inaturalist.org/observations/10701396	https://inaturalist-open-data.s3.amazonaws.com/photos/14945994/medium.jpeg		2	0	2	12 - St. de HabitaÃ§Ãµes Individuais Norte QL 5 - Lago Norte, BrasÃ­lia - DF, 71505-725, Brasil	-157293311	-478588863	19	19			FALSE			African Giant Snail	Lissachatina fulica	African Giant Snail	502885	Heterobranchia	Eupulmonata	Stylommatophora	Achatinoidea	Achatinidae
10732155	2015-10-02		Mid-Atlantic	4477	techuser	2018-04-09 17:06:26 UTC	2022-01-14 11:51:08 UTC	needs_id		https://www.inaturalist.org/observations/10732155	https://static.inaturalist.org/photos/14996466/medium.jpg		4	1		Antonina - State of ParanÃ¡, Brazil	-252405813117	-488273620577	1003	1003			FALSE			Veronicellidae	Veronicellidae	Leatherleaf Slugs	85104	Heterobranchia	Eupulmonata	Systellommatophora	Veronicelloidea	Veronicellidae
10736700	2018-04-09	2018-04-09 20:16:57 UTC	Brasilia	827979	douglas-u-oliveira	2018-04-09 20:33:41 UTC	2021-10-03 21:01:44 UTC	research	CC-BY	https://www.inaturalist.org/observations/10736700	https://inaturalist-open-data.s3.amazonaws.com/photos/15004157/medium.jpeg		1	0	2	12 - St. de HabitaÃ§Ãµes Individuais Norte QL 5 - Lago Norte, BrasÃ­lia - DF, 71505-725, Brasil	-157293593	-478588292	20	20			FALSE			Bulimulus tenuissimus	Bulimulus tenuissimus		965061	Heterobranchia	Eupulmonata	Stylommatophora	Orthalicoidea	Bulimulidae
10831234	2018-04-11	2018-04-11 18:16:53 UTC	Brasilia	827979	douglas-u-oliveira	2018-04-12 23:39:40 UTC	2020-08-15 17:42:32 UTC	research	CC-BY	https://www.inaturalist.org/observations/10831234	https://inaturalist-open-data.s3.amazonaws.com/photos/15179082/medium.jpeg		1	0	2	12 - St. de HabitaÃ§Ãµes Individuais Norte QL 5 - Lago Norte, BrasÃ­lia - DF, 71505-725, Brasil	-157293298	-478588796	20	20			FALSE			Asian Tramp Snail	Bradybaena similaris	Asian Tramp Snail	215409	Heterobranchia	Eupulmonata	Stylommatophora	Helicoidea	Camaenidae
10831392	2018-04-12	2018-04-12 14:49:09 UTC	Brasilia	827979	douglas-u-oliveira	2018-04-12 23:43:27 UTC	2020-07-08 05:31:47 UTC	research	CC-BY	https://www.inaturalist.org/observations/10831392	https://inaturalist-open-data.s3.amazonaws.com/photos/15179380/medium.jpeg		2	0	2	12 - St. de HabitaÃ§Ãµes Individuais Norte QL 5 - Lago Norte, BrasÃ­lia - DF, 71505-725, Brasil	-157293238	-478589005	20	20			FALSE			African Giant Snail	Lissachatina fulica	African Giant Snail	502885	Heterobranchia	Eupulmonata	Stylommatophora	Achatinoidea	Achatinidae
10853078	2018-04-10		Lima	776227	edson_guilherme	2018-04-13 13:12:02 UTC	2021-10-16 00:56:45 UTC	needs_id	CC-BY-NC	https://www.inaturalist.org/observations/10853078	https://inaturalist-open-data.s3.amazonaws.com/photos/15223742/medium.jpg		1	0		Campus da Universidade Federal do Acre, Rio Branco - AC, Brasil	-9958425	-678688249722					FALSE			Omalonyx	Omalonyx matheroni		469992	Heterobranchia	Eupulmonata	Stylommatophora	Succineoidea	Succineidae
10956325	2018-04-15	2018-04-15 11:05:22 UTC	Brasilia	851601	marcoafonso	2018-04-15 11:05:56 UTC	2019-03-20 09:08:15 UTC	needs_id		https://www.inaturalist.org/observations/10956325	https://static.inaturalist.org/photos/15414743/medium.jpeg		3	0	2	CondomÃ­nio Ouro Vermelho I - CondomÃ­nio Ouro - Jardim BotÃ¢nico, BrasÃ­lia - DF, Brasil	-158747929	-477684092	52	52			FALSE			Veronicellidae	Veronicellidae	Leatherleaf Slugs	85104	Heterobranchia	Eupulmonata	Systellommatophora	Veronicelloidea	Veronicellidae
11037378	2016-01-23		Brasilia	816706	amadeo	2018-04-17 02:08:01 UTC	2020-07-08 05:31:50 UTC	research		https://www.inaturalist.org/observations/11037378	https://static.inaturalist.org/photos/15570693/medium.jpg		6	0		Enseada da Pinheira, PalhoÃ§a - SC, Brasil	-278594775487	-486043685675	28	28			FALSE			Caramujo Gigante Africano	Lissachatina fulica	African Giant Snail	502885	Heterobranchia	Eupulmonata	Stylommatophora	Achatinoidea	Achatinidae
11066121	2018-04-17	2018-04-17 13:52:45 UTC	Brasilia	827979	douglas-u-oliveira	2018-04-17 14:23:35 UTC	2020-03-02 18:24:24 UTC	research	CC-BY	https://www.inaturalist.org/observations/11066121	https://inaturalist-open-data.s3.amazonaws.com/photos/15614825/medium.jpeg	No suggestions from iNat	2	0	2	12 - St. de HabitaÃ§Ãµes Individuais Norte QL 5 - Lago Norte, BrasÃ­lia - DF, 71505-725, Brasil	-157293657	-478588343	50	50			FALSE			Sarasinula	Sarasinula		171825	Heterobranchia	Eupulmonata	Systellommatophora	Veronicelloidea	Veronicellidae
11212878	2018-04-20	2018-04-20 13:37:58 UTC	Brasilia	827979	douglas-u-oliveira	2018-04-20 13:44:41 UTC	2020-08-05 01:58:38 UTC	research	CC-BY	https://www.inaturalist.org/observations/11212878	https://inaturalist-open-data.s3.amazonaws.com/photos/15903757/medium.jpeg	iNat suggested Suborder Sigmurethra	1	0	2	12 - St. de HabitaÃ§Ãµes Individuais Norte QL 5 - Lago Norte, BrasÃ­lia - DF, 71505-725, Brasil	-157293384	-478588621	21	21			FALSE			Bradybaena similaris	Bradybaena similaris	Asian Tramp Snail	215409	Heterobranchia	Eupulmonata	Stylommatophora	Helicoidea	Camaenidae
11246307	2015-05-01		Brasilia	836445	flaviomendes	2018-04-21 02:29:03 UTC	2022-01-27 14:55:39 UTC	needs_id	CC-BY-NC	https://www.inaturalist.org/observations/11246307	https://inaturalist-open-data.s3.amazonaws.com/photos/15968549/medium.jpeg		1	0		Barra do Jucu, Vila Velha - ES, Brasil	-204086729	-403254032	205	205			FALSE			Common Land Snails and Slugs	Orthalicoidea		415643	Heterobranchia	Eupulmonata	Stylommatophora	Orthalicoidea
11301935	2018-04-08	2018-04-08 03:02:35 UTC	Brasilia	87196	mauriciouhle	2018-04-22 03:39:02 UTC	2018-09-22 01:52:32 UTC	needs_id	CC-BY-NC	https://www.inaturalist.org/observations/11301935	https://inaturalist-open-data.s3.amazonaws.com/photos/16082334/medium.jpg	Juvenile	2	0	3	Itatiba - SP, Itatiba, SP, BR	-230828528333	-46851575	32	32			FALSE			Megalobulimus	Megalobulimus		83024	Heterobranchia	Eupulmonata	Stylommatophora	Rhytidoidea	Strophocheilidae
11324412	2018-01-04	2018-01-04 17:46:03 UTC	Brasilia	867042	nuiri	2018-04-22 16:59:25 UTC	2021-10-30 23:25:06 UTC	needs_id	CC-BY-NC	https://www.inaturalist.org/observations/11324412	https://inaturalist-open-data.s3.amazonaws.com/photos/16124691/medium.jpeg		2	0	2	Rio de Janeiro, BR	-229169870386	-432887954746	5504	30237	obscured		TRUE	gps	gps	Streptaxinae	Streptaxinae		1300197	Heterobranchia	Eupulmonata	Stylommatophora	Streptaxoidea	Streptaxidae
11344095	2018-04-22	2018-04-22 18:06:52 UTC	Baghdad	852584	claudio40	2018-04-23 00:10:32 UTC	2018-04-24 07:21:10 UTC	needs_id		https://www.inaturalist.org/observations/11344095	https://static.inaturalist.org/photos/16158682/medium.jpeg		2	0	2	R. C, Alto ParaÃ­so de GoiÃ¡s - GO, 73770-000, Brazil	-1413162599	-4752017953	17	17			FALSE			Veronicellidae	Veronicellidae	Leatherleaf Slugs	85104	Heterobranchia	Eupulmonata	Systellommatophora	Veronicelloidea	Veronicellidae
11372846	2015-04-28		Brasilia	379719	fcstraube	2018-04-23 21:05:44 UTC	2021-09-16 15:38:03 UTC	research	CC-BY-NC	https://www.inaturalist.org/observations/11372846	https://inaturalist-open-data.s3.amazonaws.com/photos/16206438/medium.jpg	Jpeg	4	1		Santa CÃ¢ndida, Curitiba - PR, 81020-430, Brasil	-2537175	-492291333333					FALSE			Meghimatium pictum	Meghimatium pictum		874798	Heterobranchia	Eupulmonata	Stylommatophora	Arionoidea	Philomycidae
11372876	2017-01-09		Brasilia	379719	fcstraube	2018-04-23 21:06:39 UTC	2018-12-07 22:35:54 UTC	needs_id	CC-BY-NC	https://www.inaturalist.org/observations/11372876	https://inaturalist-open-data.s3.amazonaws.com/photos/16206466/medium.jpg		1	0		Rua Theodoro Makiolka - Boa Vista, Curitiba - PR, Brasil	-253679525	-492376278	202	202			FALSE			Common Land Snails and Slugs	Stylommatophora	Common Land Snails and Slugs	47485	Heterobranchia	Eupulmonata	Stylommatophora
11407587	2018-04-24		Lima	776227	edson_guilherme	2018-04-25 00:32:10 UTC	2019-10-04 19:47:55 UTC	needs_id	CC-BY-NC	https://www.inaturalist.org/observations/11407587	https://inaturalist-open-data.s3.amazonaws.com/photos/16264275/medium.jpg	Leptinaria???	0	0		Campus da Universidade Federal do Acre, Rio Branco - AC, Brasil	-99615066389	-678647933056					FALSE			Subulinidae	Subulininae	Awl Snails and Allies	781370	Heterobranchia	Eupulmonata	Stylommatophora	Achatinoidea	Achatinidae
11429219	2018-03-09	2018-03-10 00:29:37 UTC	Brasilia	885486	rafaelmartins	2018-04-25 19:48:43 UTC	2022-01-27 17:24:59 UTC	needs_id		https://www.inaturalist.org/observations/11429219	https://static.inaturalist.org/photos/16299793/medium.jpeg		1	0	2	R. Karl Marx, 1-59 - Vila Bocaina, MauÃ¡ - SP, Brasil	-236692765465	-464509255439	65	65			FALSE	gps	gps	Leatherleaf Slugs	Phyllocaulis boraceiensis		85130	Heterobranchia	Eupulmonata	Systellommatophora	Veronicelloidea	Veronicellidae
11483868	2018-04-27	2018-04-27 11:34:56 UTC	Brasilia	379719	fcstraube	2018-04-27 11:36:51 UTC	2020-06-16 16:59:37 UTC	needs_id	CC-BY-NC	https://www.inaturalist.org/observations/11483868	https://inaturalist-open-data.s3.amazonaws.com/photos/16391706/medium.jpeg		3	0	2	Rua Theodoro Makiolka, 686 - Santa CÃ¢ndida, Curitiba - PR, 82640-010, Brasil	-253715741029	-492292056698	17	17			FALSE			Limacoidea	Limacoidea		512198	Heterobranchia	Eupulmonata	Stylommatophora	Limacoidea
11484645	2018-04-27	2018-04-27 11:53:37 UTC	Brasilia	379719	fcstraube	2018-04-27 12:01:25 UTC	2021-10-20 02:51:34 UTC	needs_id	CC-BY-NC	https://www.inaturalist.org/observations/11484645	https://inaturalist-open-data.s3.amazonaws.com/photos/16392977/medium.jpeg		1	0	2	Rua Theodoro Makiolka, 686 - Santa CÃ¢ndida, Curitiba - PR, 82640-010, Brasil	-253715013061	-492291145585	23	23			FALSE			Awl snails and relatives	Subulina		92302	Heterobranchia	Eupulmonata	Stylommatophora	Achatinoidea	Achatinidae
11484670	2018-04-27	2018-04-27 11:54:43 UTC	Brasilia	379719	fcstraube	2018-04-27 12:02:08 UTC	2018-04-27 12:02:33 UTC	needs_id	CC-BY-NC	https://www.inaturalist.org/observations/11484670	https://inaturalist-open-data.s3.amazonaws.com/photos/16393004/medium.jpeg		0	0	2	Rua Theodoro Makiolka, 686 - Santa CÃ¢ndida, Curitiba - PR, 82640-010, Brasil	-253716008	-492293203	56	56			FALSE			Limacidae	Limacidae	Keelback Slugs	62471	Heterobranchia	Eupulmonata	Stylommatophora	Limacoidea	Limacidae
11485099	2018-04-27	2018-04-27 12:13:15 UTC	Brasilia	379719	fcstraube	2018-04-27 12:15:39 UTC	2021-10-20 02:50:33 UTC	needs_id	CC-BY-NC	https://www.inaturalist.org/observations/11485099	https://inaturalist-open-data.s3.amazonaws.com/photos/16393571/medium.jpeg		1	0	2	Rua Theodoro Makiolka, 686 - Santa CÃ¢ndida, Curitiba - PR, 82640-010, Brasil	-253714140505	-492291640118	21	21			FALSE			Awl snails and relatives	Subulina		92302	Heterobranchia	Eupulmonata	Stylommatophora	Achatinoidea	Achatinidae
11592209	2012-08-09	2012-08-09 19:20:00 UTC	Hawaii	915454	marcosgernet	2018-04-28 11:04:35 UTC	2020-09-27 16:16:50 UTC	research	CC-BY-NC	https://www.inaturalist.org/observations/11592209	https://inaturalist-open-data.s3.amazonaws.com/photos/16558704/medium.jpeg	http://www.checklist.org.br/getpdf?NGD108-13
11592500	2017-06-17	2017-06-17 18:00:00 UTC	Brasilia	915454	marcosgernet	2018-04-28 11:16:06 UTC	2020-09-27 16:19:39 UTC	research	CC-BY-NC	https://www.inaturalist.org/observations/11592500	https://inaturalist-open-data.s3.amazonaws.com/photos/16559164/medium.jpeg		3	0		Matinhos - PR, 83260-000, Brasil	-257893909695	-485266005993	15	15			FALSE			Bahiensis punctatissimus	Bahiensis punctatissimus		708672	Heterobranchia	Eupulmonata	Stylommatophora	Orthalicoidea	Odontostomidae
11593795	2013-11-20		Brasilia	915454	marcosgernet	2018-04-28 11:59:37 UTC	2021-10-28 14:42:28 UTC	research	CC-BY-NC	https://www.inaturalist.org/observations/11593795	https://inaturalist-open-data.s3.amazonaws.com/photos/16561445/medium.jpeg	Exemplar jovem de Megalobulimus paranaguensis saindo do ovo.	2	0		Matinhos, BR-PR, BR	-258353985756	-485408967733	8	8			FALSE			Megalobulimus paranaguensis	Megalobulimus paranaguensis		707281	Heterobranchia	Eupulmonata	Stylommatophora	Rhytidoidea	Strophocheilidae
11594339	2008-02-09		Brasilia	915454	marcosgernet	2018-04-28 12:11:40 UTC	2020-09-14 04:31:47 UTC	research	CC-BY-NC	https://www.inaturalist.org/observations/11594339	https://inaturalist-open-data.s3.amazonaws.com/photos/16562214/medium.jpeg	IndivÃ­duo adulto de Megalobulimus paranaguensis	4	0		Matinhos, PR, 83260-000, Brasil	-258095308526	-485326570272	2	2			FALSE			Megalobulimus paranaguensis	Megalobulimus paranaguensis		707281	Heterobranchia	Eupulmonata	Stylommatophora	Rhytidoidea	Strophocheilidae
11599084	2017-10-25		Brasilia	915454	marcosgernet	2018-04-28 13:35:12 UTC	2020-09-14 04:33:24 UTC	research	CC-BY-NC	https://www.inaturalist.org/observations/11599084	https://inaturalist-open-data.s3.amazonaws.com/photos/16569366/medium.jpeg		4	0		Morretes, BR-PR, BR	-254347147325	-488741344213	8	8			FALSE			Megalobulimus paranaguensis	Megalobulimus paranaguensis		707281	Heterobranchia	Eupulmonata	Stylommatophora	Rhytidoidea	Strophocheilidae
11599512	2018-04-28	2018-04-28 13:39:29 UTC	Brasilia	379719	fcstraube	2018-04-28 13:40:24 UTC	2021-03-29 11:43:37 UTC	needs_id	CC-BY-NC	https://www.inaturalist.org/observations/11599512	https://inaturalist-open-data.s3.amazonaws.com/photos/16570076/medium.jpeg	4x amplified	1	0	2	Rua Theodoro Makiolka, 109 - Santa CÃ¢ndida, Curitiba - PR, 82640-010, Brasil	-253716659546	-492294425964					FALSE	gps	gps	Scolodontinae	Scolodontinae		781383	Heterobranchia	Eupulmonata	Stylommatophora	Scolodontoidea	Scolodontidae
11599860	2017-09-30		Brasilia	915454	marcosgernet	2018-04-28 13:44:06 UTC	2020-09-14 04:33:54 UTC	research	CC-BY-NC	https://www.inaturalist.org/observations/11599860	https://inaturalist-open-data.s3.amazonaws.com/photos/16570478/medium.jpg		3	0		Matinhos, BR-PR, BR	-2581240425	-485323660076	2	2			FALSE			Macrochlamys indica	Macrochlamys indica	horntail snail	362745	Heterobranchia	Eupulmonata	Stylommatophora	Helicarionoidea	Ariophantidae
11614501	2018-04-28	2018-04-28 15:33:38 UTC	Brasilia	864852	ruth71	2018-04-28 15:35:13 UTC	2020-06-06 16:15:56 UTC	needs_id		https://www.inaturalist.org/observations/11614501	https://static.inaturalist.org/photos/16591205/medium.jpg		1	0	3	Rua AlianÃ§a Liberal, 535, SÃ£o Paulo, SP, BR	-23522281313	-467269475082	22	22			FALSE			Smooth Land Slugs	Deroceras	Smooth Land Slugs	87902	Heterobranchia	Eupulmonata	Stylommatophora	Limacoidea	Agriolimacidae
11641495	2009-09-20		Brasilia	915454	marcosgernet	2018-04-28 18:22:36 UTC	2020-09-14 04:35:37 UTC	research	CC-BY-NC	https://www.inaturalist.org/observations/11641495	https://inaturalist-open-data.s3.amazonaws.com/photos/16632430/medium.jpeg		4	0		Pontal do ParanÃ¡ - PR, 83255-000, Brasil	-257309031457	-485861295462	8	8			FALSE			Bradybaena similaris	Bradybaena similaris	Asian Tramp Snail	215409	Heterobranchia	Eupulmonata	Stylommatophora	Helicoidea	Camaenidae
11647450	2018-04-28	2018-04-28 17:56:01 UTC	Atlantic Time (Canada)	893652	luizoctavio	2018-04-28 18:57:55 UTC	2019-10-10 13:15:39 UTC	needs_id		https://www.inaturalist.org/observations/11647450	https://static.inaturalist.org/photos/16641216/medium.jpg		2	0	3	Rua Cabo Verde, 1693, Campo Grande, MS, BR	-205196519461	-546641227668	6	6			FALSE			Bulimulidae	Bulimulidae		49778	Heterobranchia	Eupulmonata	Stylommatophora	Orthalicoidea	Bulimulidae
11655166	2014-03-03		Brasilia	836445	flaviomendes	2018-04-28 19:46:32 UTC	2018-04-28 19:46:32 UTC	needs_id	CC-BY-NC	https://www.inaturalist.org/observations/11655166	https://inaturalist-open-data.s3.amazonaws.com/photos/16651706/medium.jpeg		0	0		ZEIA Lagoa Encantada, Vila Velha - Ibes, Vila Velha - ES, Brasil	-203645033476	-403359174765	280	280			FALSE			Omalonyx	Omalonyx		469996	Heterobranchia	Eupulmonata	Stylommatophora	Succineoidea	Succineidae
11673316	2018-04-28	2018-04-28 14:16:24 UTC	UTC	915428	lidiaaguiar	2018-04-28 21:59:41 UTC	2018-05-03 20:52:31 UTC	needs_id		https://www.inaturalist.org/observations/11673316	https://static.inaturalist.org/photos/16681426/medium.jpeg		1	0	2	Coroado, Manaus - AM, Brasil	-31013889313	-599749984741					FALSE	gps	gps	Bulimulidae	Bulimulidae		49778	Heterobranchia	Eupulmonata	Stylommatophora	Orthalicoidea	Bulimulidae
11676249	2010-02-03		Brasilia	915454	marcosgernet	2018-04-28 22:22:10 UTC	2020-06-06 02:09:38 UTC	research	CC-BY-NC	https://www.inaturalist.org/observations/11676249	https://inaturalist-open-data.s3.amazonaws.com/photos/16778364/medium.jpeg		3	0		Morretes - PR, 83350-000, Brasil	-253869290699	-488612920046	8	8			FALSE			Megalobulimus paranaguensis	Megalobulimus paranaguensis		707281	Heterobranchia	Eupulmonata	Stylommatophora	Rhytidoidea	Strophocheilidae
11734176	2018-01-16		Brasilia	915454	marcosgernet	2018-04-29 12:30:46 UTC	2021-12-09 00:44:25 UTC	needs_id	CC-BY-NC	https://www.inaturalist.org/observations/11734176	https://inaturalist-open-data.s3.amazonaws.com/photos/16779252/medium.jpg		4	0		Pontal do ParanÃ¡ - PR, 83255-000, Brasil	-256434269552	-484961172938	4	4			FALSE			Helicina	Helicina		88762	Neritimorpha		Cycloneritida	Helicinoidea	Helicinidae
11734569	2008-11-08		Brasilia	915454	marcosgernet	2018-04-29 12:37:38 UTC	2020-09-14 04:36:17 UTC	research	CC-BY-NC	https://www.inaturalist.org/observations/11734569	https://inaturalist-open-data.s3.amazonaws.com/photos/16780146/medium.jpeg		3	0		Ponta Grossa - PR, Brasil	-252414401571	-50049687624	8	8			FALSE			Drymaeus papyraceus	Drymaeus papyraceus		84541	Heterobranchia	Eupulmonata	Stylommatophora	Orthalicoidea	Bulimulidae
11734846	2008-04-18		Brasilia	915454	marcosgernet	2018-04-29 12:42:41 UTC	2020-09-14 04:36:27 UTC	research	CC-BY-NC	https://www.inaturalist.org/observations/11734846	https://inaturalist-open-data.s3.amazonaws.com/photos/16780645/medium.jpeg		6	0		Matinhos, BR-PR, BR	-258094970475	-485327509046	2	2			FALSE			Caramujo Gigante Africano	Lissachatina fulica	African Giant Snail	502885	Heterobranchia	Eupulmonata	Stylommatophora	Achatinoidea	Achatinidae
11760081	2018-04-29	2018-04-29 21:46:00 UTC	Hawaii	906507	alessandradalia	2018-04-29 16:53:21 UTC	2021-01-12 16:36:26 UTC	research	CC-BY-SA	https://www.inaturalist.org/observations/11760081	https://inaturalist-open-data.s3.amazonaws.com/photos/16817228/medium.jpg	NÃ£o Ã© um caracol, ele Ã© minÃºsculo e vocÃª nÃ£o vÃª ele andando quando se locomove. A concha mede cerca de 0,8 cm. Estava em uma janela!	3	0		Praia Azul, SÃ£o Paulo - SP, Brasil	-237135586523	-467377495766	31	31			FALSE			Drymaeus semistriatus	Drymaeus semistriatus		904431	Heterobranchia	Eupulmonata	Stylommatophora	Orthalicoidea	Bulimulidae
11774728	2018-04-27		Mid-Atlantic	874916	tomaz_melo	2018-04-29 18:47:02 UTC	2020-11-02 17:28:51 UTC	needs_id	CC0	https://www.inaturalist.org/observations/11774728	https://static.inaturalist.org/photos/16840057/medium.jpeg	Conjunto Joaquim Ribeiro, Manaus, AM, Brasil.	0	0		Aleixo, Manaus - AM, Brasil	-30813494964	-599805450439	61	61			FALSE			Lesmas-Lixa	Veronicellidae	Leatherleaf Slugs	85104	Heterobranchia	Eupulmonata	Systellommatophora	Veronicelloidea	Veronicellidae
11777180	2018-04-29	2018-04-29 19:01:48 UTC	Brasilia	865087	luisfelipe4	2018-04-29 19:06:41 UTC	2020-06-07 15:38:02 UTC	needs_id		https://www.inaturalist.org/observations/11777180	https://static.inaturalist.org/photos/16845273/medium.jpg		1	0	3	PraÃ§a Amundsem, SÃ£o Paulo, SP, BR	-235428037215	-467248379253	5	5			FALSE			Helicinan Snails and Slugs	Helicina	Helicinan Snails and Slugs	781349	Heterobranchia	Eupulmonata	Stylommatophora
11816889	2017-11-26	2017-11-26 10:57:14 UTC	Mid-Atlantic	919962	josevenancio12	2018-04-30 00:09:08 UTC	2022-01-11 22:50:49 UTC	needs_id		https://www.inaturalist.org/observations/11816889	https://static.inaturalist.org/photos/16904762/medium.jpg		3	0	3	Rua Nicomedes Alves dos Santos, UberlÃ¢ndia, MG, BR	-18989184668	-482748424144	19	19			FALSE			AruÃ¡s-do-mato	Megalobulimus		83024	Heterobranchia	Eupulmonata	Stylommatophora	Rhytidoidea	Strophocheilidae
11823940	2018-04-29	2018-04-29 19:59:27 UTC	Africa/Johannesburg	908822	claricedorocinski	2018-04-30 01:05:05 UTC	2019-11-22 12:26:02 UTC	research		https://www.inaturalist.org/observations/11823940	https://static.inaturalist.org/photos/16916668/medium.jpeg	Lesma	2	0	2	Rua FÃ¡tima Bark, 1391 - CapÃ£o Raso, Curitiba - PR, 81150-080, Brasil	-255141658783	-493005561829				open	FALSE	gps	gps	Yellow Cellar Slug	Limacus flavus	Yellow Cellar Slug	322417	Heterobranchia	Eupulmonata	Stylommatophora	Limacoidea	Limacidae
11829128	2018-01-25	2018-01-25 18:22:42 UTC	Mid-Atlantic	924788	junecamargo	2018-04-30 01:49:14 UTC	2021-11-11 03:14:22 UTC	research		https://www.inaturalist.org/observations/11829128	https://static.inaturalist.org/photos/16925605/medium.jpg		3	0	3	GonÃ§alves - MG, GonÃ§alves, MG, BR	-226718547581	-458358523321	2443	2443			FALSE			Drymaeus interpunctus	Drymaeus interpunctus		929726	Heterobranchia	Eupulmonata	Stylommatophora	Orthalicoidea	Bulimulidae
11835280	2016-08-21		Brasilia	836445	flaviomendes	2018-04-30 02:39:35 UTC	2021-04-20 20:26:25 UTC	research	CC-BY-NC	https://www.inaturalist.org/observations/11835280	https://inaturalist-open-data.s3.amazonaws.com/photos/16934112/medium.jpg		2	0		Parque Natural Municipal de Jacarenema, Vila Velha - Ibes, Vila Velha - ES, Brasil	-204151283139	-403232896328	15	15			FALSE			Megalobulimus gummatus	Megalobulimus gummatus		741567	Heterobranchia	Eupulmonata	Stylommatophora	Rhytidoidea	Strophocheilidae
11877317	2018-04-30		Brasilia	886737	ehmaia	2018-04-30 14:20:02 UTC	2018-09-20 18:31:42 UTC	needs_id	CC-BY-NC	https://www.inaturalist.org/observations/11877317	https://inaturalist-open-data.s3.amazonaws.com/photos/17001403/medium.jpg	Gastropoda	1	0		MercÃªs, Curitiba - PR, 81020-430, Brasil	-254186019067	-493086147308	61	61			FALSE			Amber Snails	Succineidae	Amber Snails	86090	Heterobranchia	Eupulmonata	Stylommatophora	Succineoidea	Succineidae
11896426	2017-01-15	2017-01-15 20:52:20 UTC	Mid-Atlantic	927137	josev_ge	2018-04-30 17:24:19 UTC	2019-03-15 01:41:16 UTC	research	CC-BY-NC	https://www.inaturalist.org/observations/11896426	https://inaturalist-open-data.s3.amazonaws.com/photos/17029609/medium.jpg		1	0	3	Rua FlÃ³rida, 1207, SÃ£o Paulo, SP, BR	-236102466667	-46690175	10	10			FALSE			Bradybaena similaris	Bradybaena similaris	Asian Tramp Snail	215409	Heterobranchia	Eupulmonata	Stylommatophora	Helicoidea	Camaenidae
11897001	2018-04-30	2018-04-30 17:11:53 UTC	Eastern Time (US & Canada)	860082	herculesscience	2018-04-30 17:30:20 UTC	2018-11-26 22:04:31 UTC	needs_id		https://www.inaturalist.org/observations/11897001	https://static.inaturalist.org/photos/17030529/medium.jpg		0	0	3	Calumbi - PE, Calumbi, PE, BR	-79373796258	-381386706569	3236813	3236813			FALSE				Helicina	Helicinan Snails and Slugs	781349	Heterobranchia	Eupulmonata	Stylommatophora
11900397	2018-04-30	2018-04-30 17:29:11 UTC	Brasilia	913007	grazieli	2018-04-30 18:04:46 UTC	2020-03-30 14:09:47 UTC	research		https://www.inaturalist.org/observations/11900397	https://static.inaturalist.org/photos/17036054/medium.jpeg		2	0	2	CondomÃ­nio EdifÃ­cio Sant'Ã¢ngelo - Av. PompÃ©ia, 2146 - Vila Pompeia, SÃ£o Paulo - SP, 05022-001, Brasil	-2354187337	-4668991839	7	7			FALSE			Asian Tramp Snail	Bradybaena similaris	Asian Tramp Snail	215409	Heterobranchia	Eupulmonata	Stylommatophora	Helicoidea	Camaenidae
11903511	2018-04-29	2018-04-30 01:16:14 UTC	Brasilia	917891	alexandre40	2018-04-30 18:35:28 UTC	2022-01-27 17:25:05 UTC	needs_id		https://www.inaturalist.org/observations/11903511	https://static.inaturalist.org/photos/17041017/medium.jpeg		1	0	2	R. Nova BritÃ¢nia, 97-115 - Cidade Dutra, SÃ£o Paulo - SP, Brasil	-237204303741	-466832809448					FALSE	gps	gps	Leatherleaf and Prism Slugs	Phyllocaulis boraceiensis		85130	Heterobranchia	Eupulmonata	Systellommatophora	Veronicelloidea	Veronicellidae
11905871	2018-04-30	2018-04-30 18:33:24 UTC	Brasilia	827979	douglas-u-oliveira	2018-04-30 18:58:36 UTC	2020-08-15 17:42:08 UTC	needs_id	CC-BY	https://www.inaturalist.org/observations/11905871	https://inaturalist-open-data.s3.amazonaws.com/photos/17044523/medium.jpeg	INat is pretty sure it is in Suborder Sigmurethra	3	0	2	16 - St. de HabitaÃ§Ãµes Individuais Norte QL 5 - St. Hab Ind Norte, BrasÃ­lia - DF, 71505-725, Brasil	-157294111	-478588021	52	52			FALSE			Leatherleaf Slugs	Veronicellidae	Leatherleaf Slugs	85104	Heterobranchia	Eupulmonata	Systellommatophora	Veronicelloidea	Veronicellidae
11908900	2011-04-15		UTC	824095	diogoloretto	2018-04-30 19:30:19 UTC	2020-06-06 19:45:50 UTC	needs_id		https://www.inaturalist.org/observations/11908900	https://static.inaturalist.org/photos/17047782/medium.jpg		1	0		Grajau, Rio de Janeiro - RJ, Brasil	-229439244245	-432737718896	15	15			FALSE			Smooth Land Slugs	Deroceras	Smooth Land Slugs	87902	Heterobranchia	Eupulmonata	Stylommatophora	Limacoidea	Agriolimacidae
11927781	2018-04-30	2018-04-30 21:35:37 UTC	Brasilia	844936	casadainfancia	2018-04-30 22:12:46 UTC	2020-07-08 05:31:58 UTC	research	CC-BY-NC	https://www.inaturalist.org/observations/11927781	https://inaturalist-open-data.s3.amazonaws.com/photos/17077251/medium.jpg		4	0	3	Avenida Tancredo Neves, 900â€“980, Salvador, BA, BR	-129817765625	-384554442414	375	375			FALSE			Caramujo Gigante Africano	Lissachatina fulica	African Giant Snail	502885	Heterobranchia	Eupulmonata	Stylommatophora	Achatinoidea	Achatinidae
11928275	2018-04-30	2018-04-30 15:10:35 UTC	Brasilia	61934	sandrovonmatter	2018-04-30 22:18:05 UTC	2022-01-27 11:57:34 UTC	needs_id	CC0	https://www.inaturalist.org/observations/11928275	https://static.inaturalist.org/photos/17078098/medium.jpg		1	0	3	SÃ£o Paulo, BR-SP, BR	-235621796035	-466564200823	65	65			FALSE			Asian Tramp Snail	Bradybaena similaris	Asian Tramp Snail	215409	Heterobranchia	Eupulmonata	Stylommatophora	Helicoidea	Camaenidae
11930253	2018-04-30		Brasilia	923649	fernandofarias	2018-04-30 22:36:46 UTC	2020-07-08 05:31:54 UTC	research	CC-BY-NC	https://www.inaturalist.org/observations/11930253	https://inaturalist-open-data.s3.amazonaws.com/photos/17081120/medium.jpg		5	0		Campeche, FlorianÃ³polis - SC, Brasil	-276751968	-485037206	3277	3277			FALSE			Caramujo Gigante Africano	Lissachatina fulica	African Giant Snail	502885	Heterobranchia	Eupulmonata	Stylommatophora	Achatinoidea	Achatinidae
11931911	2018-04-30	2018-04-30 14:51:32 UTC	Abu Dhabi	901827	felipe_rs	2018-04-30 22:52:12 UTC	2020-06-06 19:45:19 UTC	needs_id		https://www.inaturalist.org/observations/11931911	https://static.inaturalist.org/photos/17084035/medium.jpg		3	0	2	R. Eunice Weaver, 706 - Santo Antonio, Campo Grande - MS, 79100-600, Brazil	-204520633564	-546537145144	6	6			FALSE			Common Land Snails and Slugs	Stylommatophora	Common Land Snails and Slugs	47485	Heterobranchia	Eupulmonata	Stylommatophora
11955610	2018-04-30	2018-04-30 18:46:18 UTC	Pretoria	908822	claricedorocinski	2018-05-01 02:15:39 UTC	2021-09-16 16:11:07 UTC	needs_id		https://www.inaturalist.org/observations/11955610	https://static.inaturalist.org/photos/17122285/medium.jpeg		3	0	2	Rua FÃ¡tima Bark, 1391 - CapÃ£o Raso, Curitiba - PR, 81150-080, Brasil	-255141658783	-493005561829					FALSE	gps	gps	Veronicellidae	Veronicellidae	Leatherleaf Slugs	85104	Heterobranchia	Eupulmonata	Systellommatophora	Veronicelloidea	Veronicellidae
11983443	2018-05-01	2018-05-01 11:43:50 UTC	Brasilia	915641	leandro16	2018-05-01 12:00:33 UTC	2020-03-28 00:57:44 UTC	needs_id		https://www.inaturalist.org/observations/11983443	https://static.inaturalist.org/photos/17167010/medium.jpeg		0	0	2	R. Nabucodonosor, 825 - Glaucia, Belford Roxo - RJ, 26195-180, Brasil	-22759005	-43355017	39	39			FALSE				Subulininae	Awl Snails and Allies	781370	Heterobranchia	Eupulmonata	Stylommatophora	Achatinoidea	Achatinidae
11983477	2018-05-01	2018-05-01 11:48:07 UTC	Brasilia	915641	leandro16	2018-05-01 12:02:14 UTC	2020-03-28 00:58:09 UTC	needs_id		https://www.inaturalist.org/observations/11983477	https://static.inaturalist.org/photos/17167058/medium.jpeg		0	0	2	R. Nabucodonosor, 825 - Glaucia, Belford Roxo - RJ, 26195-180, Brasil	-227590153	-4335509	32	32			FALSE				Subulininae	Awl Snails and Allies	781370	Heterobranchia	Eupulmonata	Stylommatophora	Achatinoidea	Achatinidae
11983506	2018-05-01	2018-05-01 11:49:51 UTC	Brasilia	915641	leandro16	2018-05-01 12:03:50 UTC	2019-07-27 02:32:20 UTC	needs_id		https://www.inaturalist.org/observations/11983506	https://static.inaturalist.org/photos/17167124/medium.jpeg		0	0	2	R. Nabucodonosor, 825 - Glaucia, Belford Roxo - RJ, 26195-180, Brasil	-22759005	-43355017	20	20			FALSE			Miniature Awlsnail	Subulina octona	Miniature Awlsnail	209069	Heterobranchia	Eupulmonata	Stylommatophora	Achatinoidea	Achatinidae
11984365	2017-09-16		Brasilia	915454	marcosgernet	2018-05-01 12:32:29 UTC	2020-09-14 04:36:58 UTC	needs_id	CC-BY-NC	https://www.inaturalist.org/observations/11984365	https://inaturalist-open-data.s3.amazonaws.com/photos/17168461/medium.jpeg		5	0		Matinhos - PR, 83260-000, Brasil	-257893994222	-485265751183	2	2			FALSE			Simpulopsis	Simpulopsis		246853	Heterobranchia	Eupulmonata	Stylommatophora	Orthalicoidea	Simpulopsidae
12038495	2018-04-30	2018-04-30 17:32:18 UTC	Brasilia	927472	mateussf	2018-05-02 12:19:15 UTC	2021-01-09 02:49:46 UTC	needs_id	CC0	https://www.inaturalist.org/observations/12038495	https://inaturalist-open-data.s3.amazonaws.com/photos/17257163/medium.jpeg		1	0	2	SÃ£o Paulo, BR-SP, BR	-2354180451	-4668972412	9	9			FALSE			Asian Tramp Snail	Bradybaena similaris	Asian Tramp Snail	215409	Heterobranchia	Eupulmonata	Stylommatophora	Helicoidea	Camaenidae
12092668	2018-04-20	2018-04-20 17:12:07 UTC	Brasilia	382653	brunocardoso	2018-05-03 15:35:43 UTC	2019-08-01 14:48:00 UTC	research	CC-BY-NC	https://www.inaturalist.org/observations/12092668	https://inaturalist-open-data.s3.amazonaws.com/photos/17344067/medium.jpg		3	0	3	Buraquinho, Lauro de Freitas, BA, BR	-1287153	-38299125	5	5			FALSE			Drymaeus papyraceus	Drymaeus papyraceus		84541	Heterobranchia	Eupulmonata	Stylommatophora	Orthalicoidea	Bulimulidae
12134910	2014-11-23		UTC	824095	diogoloretto	2018-05-04 17:55:38 UTC	2021-12-17 21:00:07 UTC	needs_id		https://www.inaturalist.org/observations/12134910	https://static.inaturalist.org/photos/17411797/medium.jpg		4	0		PetrÃ³polis - RJ, Brasil	-225049098675	-431176351387	15	15			FALSE			Megalobulimus	Megalobulimus		83024	Heterobranchia	Eupulmonata	Stylommatophora	Rhytidoidea	Strophocheilidae
12146592	2014-09-22		Brasilia	836445	flaviomendes	2018-05-05 01:10:50 UTC	2021-03-11 01:10:16 UTC	research	CC-BY-NC	https://www.inaturalist.org/observations/12146592	https://inaturalist-open-data.s3.amazonaws.com/photos/17432484/medium.jpg		1	0		Pedra da Sereia, Praia da Costa, Vila Velha - ES, Brasil	-20333530752	-402731361249	19	19			FALSE			Onchidella indolens	Onchidella indolens		877146	Heterobranchia	Eupulmonata	Systellommatophora	Onchidioidea	Onchidiidae
12148404	2017-02-18		Brasilia	836445	flaviomendes	2018-05-05 02:23:18 UTC	2021-02-19 21:05:19 UTC	research	CC-BY-NC	https://www.inaturalist.org/observations/12148404	https://inaturalist-open-data.s3.amazonaws.com/photos/17435643/medium.jpg		3	0		Parque Natural Municipal de Jacarenema, Vila Velha - Ibes, Vila Velha - ES, Brasil	-204030417811	-403202855587	68	68			FALSE			Leiostracus perlucidus	Leiostracus perlucidus		806503	Heterobranchia	Eupulmonata	Stylommatophora	Orthalicoidea	Simpulopsidae
12149578	2013-03-14		Brasilia	836445	flaviomendes	2018-05-05 03:05:52 UTC	2020-07-08 05:31:52 UTC	research	CC-BY-NC	https://www.inaturalist.org/observations/12149578	https://inaturalist-open-data.s3.amazonaws.com/photos/17437522/medium.jpeg		4	0		ZEIA Lagoa Encantada, Vila Velha - Ibes, Vila Velha - ES, Brasil	-203691904223	-403374195099	69	69			FALSE			Caramujo Gigante Africano	Lissachatina fulica	African Giant Snail	502885	Heterobranchia	Eupulmonata	Stylommatophora	Achatinoidea	Achatinidae
12149744	2013-12-14		Brasilia	836445	flaviomendes	2018-05-05 03:13:11 UTC	2020-04-21 23:14:42 UTC	research	CC-BY-NC	https://www.inaturalist.org/observations/12149744	https://inaturalist-open-data.s3.amazonaws.com/photos/17437706/medium.jpeg		2	0		ZEIA Lagoa Encantada, Vila Velha - Ibes, Vila Velha - ES, Brasil	-203734750516	-403322482113	122	122			FALSE			Cochlorina lateralis	Cochlorina lateralis		578780	Heterobranchia	Eupulmonata	Stylommatophora	Orthalicoidea	Bulimulidae
12163303	2004-04-18		UTC	824095	diogoloretto	2018-05-05 16:40:34 UTC	2020-05-06 21:13:59 UTC	research		https://www.inaturalist.org/observations/12163303	https://static.inaturalist.org/photos/17459852/medium.jpeg		3	0		OriximinÃ¡ - PA, 68270-000, Brasil	-16532129369	-566304016113	1953	1953			FALSE			Orthalicus bensoni	Orthalicus bensoni		774937	Heterobranchia	Eupulmonata	Stylommatophora	Orthalicoidea	Orthalicidae
12194810	2015-08-01		Brasilia	836445	flaviomendes	2018-05-06 14:55:32 UTC	2021-02-19 21:04:29 UTC	research	CC-BY-NC	https://www.inaturalist.org/observations/12194810	https://inaturalist-open-data.s3.amazonaws.com/photos/17515270/medium.jpg		3	1		ZEIA Lagoa Encantada, Vila Velha - Ibes, Vila Velha - ES, Brasil	-203732839554	-403326719999	34	34			FALSE			Leiostracus perlucidus	Leiostracus perlucidus		806503	Heterobranchia	Eupulmonata	Stylommatophora	Orthalicoidea	Simpulopsidae
12201023	2018-01-07	2018-01-07 13:22:20 UTC	Eastern Time (US & Canada)	384633	srickey	2018-05-06 18:03:20 UTC	2018-05-06 19:58:03 UTC	needs_id	CC-BY-NC	https://www.inaturalist.org/observations/12201023	https://inaturalist-open-data.s3.amazonaws.com/photos/17526114/medium.jpg	Found on treehouse about 15 ft off the ground	1	0	3	Uarini - AM, Uarini, AM, BR	-3059411409	-648472043607	1887	1887			FALSE			Orthalicidae	Orthalicidae		85948	Heterobranchia	Eupulmonata	Stylommatophora	Orthalicoidea	Orthalicidae
12327727	2015-08-20		Brasilia	915454	marcosgernet	2018-05-10 17:49:32 UTC	2020-09-14 04:40:21 UTC	research	CC-BY-NC	https://www.inaturalist.org/observations/12327727	https://inaturalist-open-data.s3.amazonaws.com/photos/17745041/medium.jpeg		2	0		Guaratuba, PR, 83280-000, Brasil	-258754191438	-485755924881	2	2			FALSE			Megalobulimus paranaguensis	Megalobulimus paranaguensis		707281	Heterobranchia	Eupulmonata	Stylommatophora	Rhytidoidea	Strophocheilidae
12349047	2018-05-11	2018-05-11 13:09:38 UTC	Brasilia	379719	fcstraube	2018-05-11 13:12:16 UTC	2020-06-11 20:32:26 UTC	needs_id	CC-BY-NC	https://www.inaturalist.org/observations/12349047	https://inaturalist-open-data.s3.amazonaws.com/photos/17783506/medium.jpeg		3	1	2	Rua Theodoro Makiolka, 686 - Santa CÃ¢ndida, Curitiba - PR, 82640-010, Brasil	-25371399424	-492292244453	16	16			FALSE			Smooth Land Slugs	Deroceras	Smooth Land Slugs	87902	Heterobranchia	Eupulmonata	Stylommatophora	Limacoidea	Agriolimacidae
12366344	2018-05-11	2018-05-11 12:37:14 UTC	Brasilia	777267	carlos_rodrigues	2018-05-12 00:03:50 UTC	2019-03-18 01:38:01 UTC	research		https://www.inaturalist.org/observations/12366344	https://static.inaturalist.org/photos/17814409/medium.jpeg		3	0	2	PacajÃ¡ - PA, 68485-000, Brasil	-39134738445	-504102935791					FALSE	gps	gps	Sultana sultana	Sultana sultana		559220	Heterobranchia	Eupulmonata	Stylommatophora	Orthalicoidea	Orthalicidae
12369996	2018-01-12		Brasilia	886737	ehmaia	2018-05-12 02:32:55 UTC	2021-09-16 15:39:58 UTC	research	CC-BY-NC	https://www.inaturalist.org/observations/12369996	https://inaturalist-open-data.s3.amazonaws.com/photos/17819048/medium.jpg		3	0		Ãgua Verde, Curitiba - PR, 81020-430, Brasil	-25448492727	-492778127302	4	4			FALSE			Bradybaena similaris	Bradybaena similaris	Asian Tramp Snail	215409	Heterobranchia	Eupulmonata	Stylommatophora	Helicoidea	Camaenidae
12370009	2018-01-16		Brasilia	886737	ehmaia	2018-05-12 02:33:01 UTC	2019-04-12 02:55:48 UTC	needs_id	CC-BY-NC	https://www.inaturalist.org/observations/12370009	https://inaturalist-open-data.s3.amazonaws.com/photos/17819843/medium.jpg	SYSTROPHIIDAE "Happia sp"	2	0		Campina Grande do Sul - PR, Brasil	-253216838824	-48919497407	977	977			FALSE			Scolodontinae	Scolodontinae		781383	Heterobranchia	Eupulmonata	Stylommatophora	Scolodontoidea	Scolodontidae
12378654	2014-07-18		Brasilia	915454	marcosgernet	2018-05-12 13:53:40 UTC	2020-09-14 04:41:27 UTC	research	CC-BY-NC	https://www.inaturalist.org/observations/12378654	https://inaturalist-open-data.s3.amazonaws.com/photos/17836195/medium.jpeg		3	0		Matinhos, BR-PR, BR	-258354432369	-485408297181	2	2			FALSE			Megalobulimus paranaguensis	Megalobulimus paranaguensis		707281	Heterobranchia	Eupulmonata	Stylommatophora	Rhytidoidea	Strophocheilidae
12381045	2010-01-04		Brasilia	915454	marcosgernet	2018-05-12 15:21:34 UTC	2020-09-14 04:41:54 UTC	research	CC-BY-NC	https://www.inaturalist.org/observations/12381045	https://inaturalist-open-data.s3.amazonaws.com/photos/17840464/medium.jpeg	Concha encontrada vazia	4	0		Matinhos - PR, 83260-000, Brasil	-258464330101	-485465911031	4	4			FALSE			Mirinaba cadeadensis	Mirinaba cadeadensis		708665	Heterobranchia	Eupulmonata	Stylommatophora	Rhytidoidea	Strophocheilidae
12382156	2017-08-22		Brasilia	915454	marcosgernet	2018-05-12 16:00:41 UTC	2020-09-14 04:42:13 UTC	research	CC-BY-NC	https://www.inaturalist.org/observations/12382156	https://inaturalist-open-data.s3.amazonaws.com/photos/17842194/medium.jpeg	Concha encontrada vazia	4	0		R. Argentina, 99, Matinhos - PR, 83260-000, Brasil	-257893954	-485265957	203	203			FALSE			Mirinaba cadeadensis	Mirinaba cadeadensis		708665	Heterobranchia	Eupulmonata	Stylommatophora	Rhytidoidea	Strophocheilidae
12389944	2009-12-25		Brasilia	886737	ehmaia	2018-05-12 19:31:27 UTC	2020-07-08 05:32:03 UTC	research	CC-BY-NC	https://www.inaturalist.org/observations/12389944	https://inaturalist-open-data.s3.amazonaws.com/photos/17853712/medium.jpg		4	0		Matinhos - PR, 83260-000, Brasil	-258282828425	-485345389583	244	244			FALSE			Caramujo Gigante Africano	Lissachatina fulica	African Giant Snail	502885	Heterobranchia	Eupulmonata	Stylommatophora	Achatinoidea	Achatinidae
12512563	2009-12-01		UTC	824095	diogoloretto	2018-05-16 14:10:56 UTC	2019-03-26 19:37:30 UTC	needs_id		https://www.inaturalist.org/observations/12512563	https://static.inaturalist.org/photos/18064658/medium.jpeg		4	0		Condomio PortÃ£o Azul, Guapimirim - RJ, 25940-000, Brasil	-224737761169	-429925613641	61	61			FALSE			Simpulopsis	Simpulopsis		246853	Heterobranchia	Eupulmonata	Stylommatophora	Orthalicoidea	Simpulopsidae
12593898	2017-06-09		Brasilia	886737	ehmaia	2018-05-19 02:24:54 UTC	2020-08-09 18:22:44 UTC	research	CC-BY-NC	https://www.inaturalist.org/observations/12593898	https://inaturalist-open-data.s3.amazonaws.com/photos/18202738/medium.jpg		2	0		SÃ£o Francisco, Curitiba - PR, 80050-540, Brasil	-254246153445	-492766506024	61	61		open	FALSE			é»„è›žè“	Limacus flavus	Yellow Cellar Slug	322417	Heterobranchia	Eupulmonata	Stylommatophora	Limacoidea	Limacidae
12614565	2017-01-25	2017-01-25 20:23:28 UTC	Brasilia	969081	jaynneguimares	2018-05-19 20:12:17 UTC	2019-03-20 02:57:23 UTC	needs_id	CC-BY-NC	https://www.inaturalist.org/observations/12614565	https://inaturalist-open-data.s3.amazonaws.com/photos/18241124/medium.jpeg		2	0	2	R. Padre VitÃ³rio Galiane, 358 - Central, Santana - AP, 68925-000, Brasil	-0.0346944993	-511767585576	16	16			FALSE	gps	gps	Omalonyx	Omalonyx		469996	Heterobranchia	Eupulmonata	Stylommatophora	Succineoidea	Succineidae
12659142	2018-05-20		Lima	776227	edson_guilherme	2018-05-20 23:43:03 UTC	2020-10-29 21:21:08 UTC	research	CC-BY-NC	https://www.inaturalist.org/observations/12659142	https://inaturalist-open-data.s3.amazonaws.com/photos/18316783/medium.jpg		2	0		Rio Branco, Acre, Brazil	-99598133333	-67869155					FALSE			Two-tone Gulella	Gulella bicolor	Two-tone Gulella	700861	Heterobranchia	Eupulmonata	Stylommatophora	Streptaxoidea	Streptaxidae
12659145	2018-05-20		Lima	776227	edson_guilherme	2018-05-20 23:43:05 UTC	2019-07-31 13:45:57 UTC	needs_id	CC-BY-NC	https://www.inaturalist.org/observations/12659145	https://inaturalist-open-data.s3.amazonaws.com/photos/18316843/medium.jpg		1	0		Rio Branco, Acre, Brazil	-99596299722	-678692316389					FALSE			Sarasinula	Sarasinula		171825	Heterobranchia	Eupulmonata	Systellommatophora	Veronicelloidea	Veronicellidae
12659161	2018-05-20		Lima	776227	edson_guilherme	2018-05-20 23:43:10 UTC	2019-03-24 17:32:53 UTC	needs_id	CC-BY-NC	https://www.inaturalist.org/observations/12659161	https://inaturalist-open-data.s3.amazonaws.com/photos/18317157/medium.jpg		1	0		Rio Branco, Acre, Brazil	-99565549722	-678655816667					FALSE			Omalonyx	Omalonyx		469996	Heterobranchia	Eupulmonata	Stylommatophora	Succineoidea	Succineidae
12678748	2007-05-05		UTC	824095	diogoloretto	2018-05-21 15:37:28 UTC	2019-04-08 18:27:37 UTC	needs_id		https://www.inaturalist.org/observations/12678748	https://static.inaturalist.org/photos/18350449/medium.jpg		4	0		Varre-Sai - RJ, 28375-000, Brasil	-209008174064	-41873177588	550	550			FALSE			Megalobulimus	Megalobulimus		83024	Heterobranchia	Eupulmonata	Stylommatophora	Rhytidoidea	Strophocheilidae
12719924	2018-05-22	2018-05-22 18:56:41 UTC	Brasilia	873422	felipebrgomes	2018-05-22 20:55:10 UTC	2022-01-27 11:58:37 UTC	needs_id		https://www.inaturalist.org/observations/12719924	https://static.inaturalist.org/photos/18420855/medium.jpg		1	0	3	SÃ£o FÃ©lix do Xingu - PA, SÃ£o FÃ©lix do Xingu, PA, BR	-58745524595	-526774677196	61231	61231			FALSE			Common Land Snails and Slugs	Stylommatophora	Common Land Snails and Slugs	47485	Heterobranchia	Eupulmonata	Stylommatophora
12913605	2018-05-09		UTC	839655	mari27	2018-05-29 01:49:32 UTC	2020-08-10 02:53:32 UTC	needs_id		https://www.inaturalist.org/observations/12913605	https://static.inaturalist.org/photos/18757828/medium.jpeg		2	0		Rio Preto da Eva - AM, 69117-000, Brasil	-24481759141	-597718047722	1098	1098			FALSE			Scolodontidae	Scolodontidae		246171	Heterobranchia	Eupulmonata	Stylommatophora	Scolodontoidea	Scolodontidae
13330651	2018-06-01		UTC	974535	regisrafael	2018-06-11 13:00:41 UTC	2020-02-06 16:05:13 UTC	needs_id		https://www.inaturalist.org/observations/13330651	https://static.inaturalist.org/photos/19531216/medium.jpg		3	0		NÃ£o-Me-Toque - RS, 99470-000, Brasil	-284903513659	-527584999818	15	15			FALSE			Phyllocaulis	Phyllocaulis		85129	Heterobranchia	Eupulmonata	Systellommatophora	Veronicelloidea	Veronicellidae
13330903	2018-06-10		UTC	974535	regisrafael	2018-06-11 13:15:10 UTC	2019-06-25 20:49:02 UTC	research		https://www.inaturalist.org/observations/13330903	https://static.inaturalist.org/photos/19531815/medium.jpg		3	0		Tapes, RS, Brasil	-306816286156	-513950096517	15	15			FALSE			Garden Snail	Cornu aspersum	Garden Snail	480298	Heterobranchia	Eupulmonata	Stylommatophora	Helicoidea	Helicidae
13527047	2018-06-17	2018-06-17 13:25:06 UTC	Brasilia	231737	deboas	2018-06-17 20:15:28 UTC	2019-03-18 01:33:28 UTC	research	CC0	https://www.inaturalist.org/observations/13527047	https://inaturalist-open-data.s3.amazonaws.com/photos/19877864/medium.jpg		3	0	3	SÃ£o SebastiÃ£o do PassÃ©, BR-BA, BR	-124474064587	-384154686425	10	10			FALSE			Polygyratia polygyrata	Polygyratia polygyrata		733295	Heterobranchia	Eupulmonata	Stylommatophora	Scolodontoidea	Scolodontidae
13578508	2018-06-19	2018-06-19 07:07:35 UTC	Africa/Johannesburg	901421	kennedyalvesdeoliveira	2018-06-19 12:10:44 UTC	2019-03-18 01:33:19 UTC	research	CC-BY-NC	https://www.inaturalist.org/observations/13578508	https://inaturalist-open-data.s3.amazonaws.com/photos/19969015/medium.jpeg		4	0	2	2Âª Rua da Liberdade, 7360 - Liberdade, Itaituba - PA, Brasil	-4276828289	-55994178772					FALSE	gps	gps	Caramujo Gigante Africano	Lissachatina fulica	African Giant Snail	502885	Heterobranchia	Eupulmonata	Stylommatophora	Achatinoidea	Achatinidae
13595765	2018-06-19	2018-06-19 23:54:31 UTC	Brasilia	927137	josev_ge	2018-06-20 00:22:58 UTC	2019-03-29 10:19:06 UTC	needs_id	CC-BY-NC	https://www.inaturalist.org/observations/13595765	https://inaturalist-open-data.s3.amazonaws.com/photos/20000529/medium.jpg		1	0	3	Rua FlÃ³rida, 1186, SÃ£o Paulo, SP, BR	-236105633333	-4668948	244	244			FALSE			Deroceras	Deroceras	Smooth Land Slugs	87902	Heterobranchia	Eupulmonata	Stylommatophora	Limacoidea	Agriolimacidae
13934555	2018-06-30	2018-07-01 01:35:45 UTC	Atlantic Time (Canada)	757062	jurubeba	2018-07-01 02:54:20 UTC	2021-05-17 14:31:06 UTC	needs_id		https://www.inaturalist.org/observations/13934555	https://static.inaturalist.org/photos/20591556/medium.jpg		1	0	3	Rua CapitÃ£o EuclÃ­des, 159â€“191, SÃ£o Gabriel da Cachoeira, AM, BR	-0.135	-670812388333	5	5			FALSE			Veronicellidae	Sarasinula		171825	Heterobranchia	Eupulmonata	Systellommatophora	Veronicelloidea	Veronicellidae
14069727	2018-07-05	2018-07-05 11:09:49 UTC	Atlantic Time (Canada)	757062	jurubeba	2018-07-05 12:16:18 UTC	2018-12-08 02:07:27 UTC	needs_id		https://www.inaturalist.org/observations/14069727	https://static.inaturalist.org/photos/20844498/medium.jpg		1	0	3	Rua CapitÃ£o EuclÃ­des, 159â€“191, SÃ£o Gabriel da Cachoeira, AM, BR	-0.134975	-670812916667	10	10			FALSE			Bulimulidae	Bulimulidae		49778	Heterobranchia	Eupulmonata	Stylommatophora	Orthalicoidea	Bulimulidae
14286389	2018-07-12	2018-07-12 10:57:10 UTC	Brasilia	382653	brunocardoso	2018-07-12 13:41:53 UTC	2022-01-31 21:57:41 UTC	research	CC-BY-NC	https://www.inaturalist.org/observations/14286389	https://inaturalist-open-data.s3.amazonaws.com/photos/21214004/medium.jpg		4	1	3	Barragem do Ipitanga, Salvador, BA, BR	-128622633333	-383995466667	5	5			FALSE			Auris melastoma	Auris melastoma		739921	Heterobranchia	Eupulmonata	Stylommatophora	Orthalicoidea	Bulimulidae
14327230	2018-07-12	2018-07-12 14:16:31 UTC	Brasilia	554580	rafael_marcondes	2018-07-13 20:58:37 UTC	2021-09-25 03:24:51 UTC	research	CC-BY-NC	https://www.inaturalist.org/observations/14327230	https://inaturalist-open-data.s3.amazonaws.com/photos/21285119/medium.jpg		2	0	3	85020-060, RibeirÃ£o Grande, SP, BR	-242513564327	-483171777766	10533	10533			FALSE			Megalobulimus dryades	Megalobulimus dryades		1236206	Heterobranchia	Eupulmonata	Stylommatophora	Rhytidoidea	Strophocheilidae
14349827	2018-07-14	2018-07-14 13:56:40 UTC	Brasilia	922648	sidnei-sampaio	2018-07-14 16:22:52 UTC	2020-03-13 18:06:27 UTC	research	CC-BY-NC	https://www.inaturalist.org/observations/14349827	https://inaturalist-open-data.s3.amazonaws.com/photos/21325409/medium.jpg		4	0	2	SÃ£o SebastiÃ£o do PassÃ©, BR-BA, BR	-124597225189	-384000015259					FALSE	gps	gps	Polygyratia polygyrata	Polygyratia polygyrata		733295	Heterobranchia	Eupulmonata	Stylommatophora	Scolodontoidea	Scolodontidae
14349831	2018-07-14	2018-07-14 13:56:22 UTC	Brasilia	922648	sidnei-sampaio	2018-07-14 16:23:01 UTC	2020-03-13 18:04:48 UTC	research	CC-BY-NC	https://www.inaturalist.org/observations/14349831	https://inaturalist-open-data.s3.amazonaws.com/photos/21325421/medium.jpg		4	0	2	SÃ£o SebastiÃ£o do PassÃ©, BR-BA, BR	-12459444046	-384000015259					FALSE	gps	gps	Polygyratia polygyrata	Polygyratia polygyrata		733295	Heterobranchia	Eupulmonata	Stylommatophora	Scolodontoidea	Scolodontidae
14359984	2009-03-14		Brasilia	186244	jocateme	2018-07-14 20:43:19 UTC	2019-04-13 06:33:56 UTC	research	CC-BY-NC-SA	https://www.inaturalist.org/observations/14359984	https://inaturalist-open-data.s3.amazonaws.com/photos/21341652/medium.jpeg		2	0		RP4 (RegiÃµes de Planejamento), MauÃ¡ - SP, Brazil	-236963053993	-464522916254	568	568			FALSE			Vaginulus taunaisii	Vaginulus taunaisii		882787	Heterobranchia	Eupulmonata	Systellommatophora	Veronicelloidea	Veronicellidae
14438987	2018-07-15	2018-07-15 13:46:04 UTC	Brasilia	2477	tbrooks	2018-07-17 09:00:11 UTC	2019-03-15 03:31:08 UTC	needs_id	CC-BY-NC-SA	https://www.inaturalist.org/observations/14438987	https://inaturalist-open-data.s3.amazonaws.com/photos/21488614/medium.jpg		1	0	3	18330-000, Iporanga, SP, BR	-24288675	-484428416667	48	48			FALSE			Rectartemon	Rectartemon		708272	Heterobranchia	Eupulmonata	Stylommatophora	Streptaxoidea	Streptaxidae
14439017	2018-07-14	2018-07-14 18:30:03 UTC	Brasilia	2477	tbrooks	2018-07-17 09:02:29 UTC	2021-04-21 15:23:34 UTC	needs_id	CC-BY-NC-SA	https://www.inaturalist.org/observations/14439017	https://inaturalist-open-data.s3.amazonaws.com/photos/21488690/medium.jpg		3	0	3	Iporanga, Iporanga, SP, BR	-242722033333	-484226833333	12	12			FALSE			AruÃ¡s-do-mato	Megalobulimus		83024	Heterobranchia	Eupulmonata	Stylommatophora	Rhytidoidea	Strophocheilidae
14451481	2018-07-17		UTC	974535	regisrafael	2018-07-17 18:50:51 UTC	2019-04-28 23:57:53 UTC	needs_id		https://www.inaturalist.org/observations/14451481	https://static.inaturalist.org/photos/21510088/medium.jpg		1	0		Tapes, RS, Brasil	-306729553278	-513940501213	31	31			FALSE			Succinea	Succinea		92304	Heterobranchia	Eupulmonata	Stylommatophora	Succineoidea	Succineidae
14481456	2014-08-10		Brasilia	186244	jocateme	2018-07-18 16:07:30 UTC	2022-01-27 12:41:43 UTC	needs_id	CC-BY-NC-SA	https://www.inaturalist.org/observations/14481456	https://inaturalist-open-data.s3.amazonaws.com/photos/21554843/medium.jpeg		1	0		R. do Horto, 1799 - Horto Florestal, SÃ£o Paulo - SP, 02377-000, Brazil	-234431093923	-466345456854	1226	1226			FALSE			Leatherleaf Slugs	Veronicellidae	Leatherleaf Slugs	85104	Heterobranchia	Eupulmonata	Systellommatophora	Veronicelloidea	Veronicellidae
14505922	2015-07-25		Brasilia	186244	jocateme	2018-07-19 03:53:54 UTC	2019-03-20 02:53:10 UTC	needs_id	CC-BY-NC-SA	https://www.inaturalist.org/observations/14505922	https://inaturalist-open-data.s3.amazonaws.com/photos/21592550/medium.jpeg		2	0		Careiro - State of Amazonas, 69250-000, Brazil	-33744698694	-602067491349	1350	1350			FALSE			Omalonyx	Omalonyx		469996	Heterobranchia	Eupulmonata	Stylommatophora	Succineoidea	Succineidae
14595258	2016-02-07	2016-02-07 11:59:11 UTC	Mid-Atlantic	87196	mauriciouhle	2018-07-22 03:30:29 UTC	2021-02-19 21:17:20 UTC	needs_id	CC-BY-NC	https://www.inaturalist.org/observations/14595258	https://inaturalist-open-data.s3.amazonaws.com/photos/21754538/medium.jpg	Mesembrinus sp juvenile
14595266	2016-02-08	2016-02-08 20:00:40 UTC	Mid-Atlantic	87196	mauriciouhle	2018-07-22 03:30:42 UTC	2022-02-02 20:37:16 UTC	research	CC-BY-NC	https://www.inaturalist.org/observations/14595266	https://inaturalist-open-data.s3.amazonaws.com/photos/21754548/medium.jpg	Leiostracus sp
14595274	2016-02-17	2016-02-17 15:44:04 UTC	Mid-Atlantic	87196	mauriciouhle	2018-07-22 03:30:56 UTC	2019-09-04 23:25:02 UTC	research	CC-BY-NC	https://www.inaturalist.org/observations/14595274	https://inaturalist-open-data.s3.amazonaws.com/photos/21754555/medium.jpg	Corona perversa
14595439	2017-03-04		Brasilia	186244	jocateme	2018-07-22 03:36:03 UTC	2019-04-05 18:16:11 UTC	needs_id	CC-BY-NC-SA	https://www.inaturalist.org/observations/14595439	https://inaturalist-open-data.s3.amazonaws.com/photos/21753131/medium.jpg		1	0		Mogi das Cruzes - State of SÃ£o Paulo, Brazil	-234832447412	-461705348112	788	788			FALSE			Veronicellidae	Veronicellidae	Leatherleaf Slugs	85104	Heterobranchia	Eupulmonata	Systellommatophora	Veronicelloidea	Veronicellidae
14595443	2017-02-01		Brasilia	186244	jocateme	2018-07-22 03:36:08 UTC	2019-03-26 19:13:46 UTC	needs_id	CC-BY-NC-SA	https://www.inaturalist.org/observations/14595443	https://inaturalist-open-data.s3.amazonaws.com/photos/21753237/medium.jpeg		1	0		Parque Residencial Cocaia, SÃ£o Paulo - State of SÃ£o Paulo, Brazil	-237084211752	-466515972021	673	673			FALSE			Veronicellidae	Veronicellidae	Leatherleaf Slugs	85104	Heterobranchia	Eupulmonata	Systellommatophora	Veronicelloidea	Veronicellidae
14689558	2018-07-24	2018-07-24 15:45:38 UTC	Brasilia	1104482	thatianemarcos	2018-07-24 15:47:33 UTC	2019-04-08 18:27:27 UTC	research		https://www.inaturalist.org/observations/14689558	https://static.inaturalist.org/photos/21900685/medium.jpeg		4	0	2	Rua Bougainville, MaricÃ¡ - RJ, 24900-000, Brasil	-2289745024	-4279096735	4	4			FALSE			Lissachatina fulica	Lissachatina fulica	African Giant Snail	502885	Heterobranchia	Eupulmonata	Stylommatophora	Achatinoidea	Achatinidae
14977920	2018-05-05		Brasilia	186244	jocateme	2018-07-31 04:40:06 UTC	2022-01-31 14:48:38 UTC	needs_id	CC-BY-NC-SA	https://www.inaturalist.org/observations/14977920	https://inaturalist-open-data.s3.amazonaws.com/photos/22340846/medium.jpg		1	0		Angra dos Reis - State of Rio de Janeiro, Brazil	-229408998318	-445661107767	491	491			FALSE			Megalobulimus	Megalobulimus pergranulatus		900739	Heterobranchia	Eupulmonata	Stylommatophora	Rhytidoidea	Strophocheilidae
15011565	2018-07-31	2018-08-01 00:43:59 UTC	Atlantic Time (Canada)	757062	jurubeba	2018-08-01 10:03:46 UTC	2022-01-27 18:01:27 UTC	research		https://www.inaturalist.org/observations/15011565	https://static.inaturalist.org/photos/22399339/medium.jpg		3	0	3	SÃ£o Gabriel de Cahoeira, BR-AM, BR	-0.1348166667	-670812305	5	5			FALSE			Megalobulimus albus	Megalobulimus albus		83022	Heterobranchia	Eupulmonata	Stylommatophora	Rhytidoidea	Strophocheilidae
15062400	2018-08-02		Lima	776227	edson_guilherme	2018-08-03 01:30:22 UTC	2019-03-20 02:52:26 UTC	needs_id	CC-BY-NC	https://www.inaturalist.org/observations/15062400	https://inaturalist-open-data.s3.amazonaws.com/photos/22488479/medium.jpg		1	0		Campus da Universidade Federal do Acre, Rio Branco - AC, Brasil	-99621939997	-678668292816	31	31			FALSE			Omalonyx	Omalonyx		469996	Heterobranchia	Eupulmonata	Stylommatophora	Succineoidea	Succineidae
15212112	2018-08-07	2018-08-07 09:10:01 UTC	Baghdad	557	rontavius	2018-08-07 23:49:08 UTC	2019-03-18 01:30:36 UTC	research	CC-BY-NC	https://www.inaturalist.org/observations/15212112	https://inaturalist-open-data.s3.amazonaws.com/photos/22757261/medium.jpeg		3	0	2	Casimiro de Abreu, BR-RJ, BR	-224277658808	-420425982124	8	8			FALSE			Cochlorina aurisleporis	Cochlorina aurisleporis		578778	Heterobranchia	Eupulmonata	Stylommatophora	Orthalicoidea	Bulimulidae
15275260	2018-08-09		Brasilia	836445	flaviomendes	2018-08-09 23:33:55 UTC	2018-12-03 01:51:44 UTC	research	CC-BY-NC	https://www.inaturalist.org/observations/15275260	https://inaturalist-open-data.s3.amazonaws.com/photos/22860728/medium.jpeg		2	0		Morro do Convento da Penha, Vila Velha - ES, Brasil	-203309940267	-402874185957	151	151			FALSE			Drymaeus papyraceus	Drymaeus papyraceus		84541	Heterobranchia	Eupulmonata	Stylommatophora	Orthalicoidea	Bulimulidae
15298235	2018-08-10	2018-08-10 20:04:39 UTC	Brasilia	827979	douglas-u-oliveira	2018-08-10 20:21:37 UTC	2020-08-15 17:42:04 UTC	research	CC-BY	https://www.inaturalist.org/observations/15298235	https://inaturalist-open-data.s3.amazonaws.com/photos/22901121/medium.jpeg		2	0	2	18 - St. de HabitaÃ§Ãµes Individuais Norte QL 5 - St. Hab Ind Norte, BrasÃ­lia - DF, 71505-725, Brasil	-157295325	-478585434	20	20			FALSE			Caramujo Gigante Africano	Lissachatina fulica	African Giant Snail	502885	Heterobranchia	Eupulmonata	Stylommatophora	Achatinoidea	Achatinidae
15358117	2018-08-12	2018-08-12 17:31:55 UTC	Brasilia	349892	piterkeo	2018-08-12 18:46:13 UTC	2019-03-26 19:12:52 UTC	research	CC-BY-NC	https://www.inaturalist.org/observations/15358117	https://inaturalist-open-data.s3.amazonaws.com/photos/23010139/medium.jpeg		1	0	2	Av. Capivara, 178 - Harmonia, Ivoti - RS, 93900-000, Brasil	-296101169586	-511657142639					FALSE	gps	gps	Deroceras laeve	Deroceras laeve	Meadow Slug	209624	Heterobranchia	Eupulmonata	Stylommatophora	Limacoidea	Agriolimacidae
15407118	2018-08-13	2018-08-14 01:11:06 UTC	Brasilia	1095890	rachelklitzke	2018-08-14 01:25:05 UTC	2018-12-07 22:50:31 UTC	research	CC-BY-NC	https://www.inaturalist.org/observations/15407118	https://inaturalist-open-data.s3.amazonaws.com/photos/23096511/medium.jpeg		1	0	2	R. Teodoro P Sauza, 386, Alegre - ES, 29500-000, Brasil	-207577781677	-414538879395					FALSE	gps	gps	Caribbean Leatherleaf Slug	Sarasinula plebeia	Caribbean Leatherleaf Slug	230408	Heterobranchia	Eupulmonata	Systellommatophora	Veronicelloidea	Veronicellidae
15490710	2018-08-16	2018-08-16 11:29:10 UTC	Brasilia	827979	douglas-u-oliveira	2018-08-16 16:55:59 UTC	2020-08-15 17:41:55 UTC	research	CC-BY	https://www.inaturalist.org/observations/15490710	https://inaturalist-open-data.s3.amazonaws.com/photos/23235796/medium.jpeg		3	0	2	13 - St. de HabitaÃ§Ãµes Individuais Norte QL 5 - BrasÃ­lia, DF, 71505-725, Brasil	-157292662	-47859129	20	20			FALSE			African Giant Snail	Lissachatina fulica	African Giant Snail	502885	Heterobranchia	Eupulmonata	Stylommatophora	Achatinoidea	Achatinidae
15710176	2018-08-19	2018-08-20 01:24:17 UTC	Brasilia	1147016	fiorelo_junior	2018-08-20 01:51:28 UTC	2020-08-04 13:06:51 UTC	needs_id	CC-BY-NC	https://www.inaturalist.org/observations/15710176	https://inaturalist-open-data.s3.amazonaws.com/photos/23451752/medium.jpg		2	0	3	Rua Anequim, 118â€“234, ItapoÃ¡, SC, BR	-261001048971	-4861501101	136	136			FALSE			Helicinan Snails and Slugs	Helicina	Helicinan Snails and Slugs	781349	Heterobranchia	Eupulmonata	Stylommatophora
15721970	2018-03-13		Brasilia	612932	ricardobrugnera	2018-08-20 13:39:43 UTC	2020-04-21 22:50:11 UTC	needs_id	CC-BY-NC	https://www.inaturalist.org/observations/15721970	https://inaturalist-open-data.s3.amazonaws.com/photos/23471578/medium.jpeg		2	0		SÃ£o Francisco de Paula - RS, 95400-000, Brasil	-294288405	-50393148	5686	5686			FALSE			Odontostomidae	Odontostomidae		372565	Heterobranchia	Eupulmonata	Stylommatophora	Orthalicoidea	Odontostomidae
15942607	2018-08-27	2018-08-27 12:39:22 UTC	Brasilia	788964	mzamoner	2018-08-27 12:39:59 UTC	2020-06-06 15:56:06 UTC	needs_id		https://www.inaturalist.org/observations/15942607	https://static.inaturalist.org/photos/23855761/medium.jpg		1	0	3	Parque, Curitiba, PR, BR	-254369883333	-492190583333	6	6			FALSE			Helicinan Snails and Slugs	Helicina	Helicinan Snails and Slugs	781349	Heterobranchia	Eupulmonata	Stylommatophora
15987060	2018-08-28	2018-08-28 17:38:06 UTC	Baghdad	557	rontavius	2018-08-28 23:42:00 UTC	2020-07-08 05:28:52 UTC	research	CC-BY-NC	https://www.inaturalist.org/observations/15987060	https://inaturalist-open-data.s3.amazonaws.com/photos/23936191/medium.jpeg		4	0	2	Estrada Aeroporto, 371 - Campinho, Porto Seguro - BA, 45810-000, Brazil	-164385572993	-390720200422	6	6			FALSE			Caramujo Gigante Africano	Lissachatina fulica	African Giant Snail	502885	Heterobranchia	Eupulmonata	Stylommatophora	Achatinoidea	Achatinidae
16024689	2018-08-29		Brasilia	836445	flaviomendes	2018-08-30 11:21:11 UTC	2021-02-09 16:58:16 UTC	needs_id	CC-BY-NC	https://www.inaturalist.org/observations/16024689	https://inaturalist-open-data.s3.amazonaws.com/photos/24004879/medium.jpeg		1	0		Convento da Penha, Vila Velha - ES, Brasil	-203295886973	-402867283199	334	334			FALSE			ç›´ç¥žç»é™„çº²	Veronicellidae	Leatherleaf Slugs	85104	Heterobranchia	Eupulmonata	Systellommatophora	Veronicelloidea	Veronicellidae
16116248	2018-01-24	2018-01-25 04:05:00 UTC	Hawaii	818821	darlildo	2018-09-02 00:01:37 UTC	2020-07-08 05:28:48 UTC	research	CC-BY-NC	https://www.inaturalist.org/observations/16116248	https://inaturalist-open-data.s3.amazonaws.com/photos/24148287/medium.jpg		4	0		MaracanaÃº, CE, Brazil	-38674127	-386261113	9343	9343			FALSE			Caramujo Gigante Africano	Lissachatina fulica	African Giant Snail	502885	Heterobranchia	Eupulmonata	Stylommatophora	Achatinoidea	Achatinidae
16123402	2018-09-01	2018-09-02 00:21:36 UTC	Brasilia	1095247	michelotto	2018-09-02 04:24:35 UTC	2020-04-21 04:28:29 UTC	research	CC-BY-SA	https://www.inaturalist.org/observations/16123402	https://inaturalist-open-data.s3.amazonaws.com/photos/24160849/medium.jpeg		1	0	2	R. Euclides Jaccoud, 164, Alegre - ES, 29500-000, Brasil	-207577177	-41458177	20	20			FALSE			Caribbean Leatherleaf Slug	Sarasinula plebeia	Caribbean Leatherleaf Slug	230408	Heterobranchia	Eupulmonata	Systellommatophora	Veronicelloidea	Veronicellidae
16284929	2013-10-12		Brasilia	402346	rondon	2018-09-07 13:32:17 UTC	2021-04-20 23:43:40 UTC	needs_id	CC-BY-NC	https://www.inaturalist.org/observations/16284929	https://inaturalist-open-data.s3.amazonaws.com/photos/24455934/medium.jpg		4	0		Estrada Municipal, km 25, s/n - Zona Rural, RibeirÃ£o Grande - SP, 18315-000, Brasil	-243087751	-482735899	202	202			FALSE			Megalobulimus	Megalobulimus		83024	Heterobranchia	Eupulmonata	Stylommatophora	Rhytidoidea	Strophocheilidae
16470065	2018-05-05	2018-05-05 08:09:23 UTC	Brasilia	1200544	brunoornitologia	2018-09-12 22:44:46 UTC	2018-09-18 13:46:30 UTC	needs_id		https://www.inaturalist.org/observations/16470065	https://static.inaturalist.org/photos/24784387/medium.jpg		1	0	3	SertÃ£o de Mambucaba, Angra dos Reis, RJ, BR	-22943725	-446039	32	32			FALSE			Megalobulimus	Megalobulimus		83024	Heterobranchia	Eupulmonata	Stylommatophora	Rhytidoidea	Strophocheilidae
16470911	2018-02-26	2018-02-26 18:50:26 UTC	Brasilia	1200503	pablosotomayor	2018-09-12 23:07:23 UTC	2020-07-08 05:28:47 UTC	research	CC-BY-NC-SA	https://www.inaturalist.org/observations/16470911	https://inaturalist-open-data.s3.amazonaws.com/photos/24785833/medium.jpg		4	0	3	Shin Qi 14, BrasÃ­lia, DF, BR	-157572573903	-478383739744	22	22			FALSE			Caramujo Gigante Africano	Lissachatina fulica	African Giant Snail	502885	Heterobranchia	Eupulmonata	Stylommatophora	Achatinoidea	Achatinidae
16472152	2017-02-28	2017-02-28 11:34:42 UTC	Brasilia	1200503	pablosotomayor	2018-09-12 23:42:46 UTC	2020-07-08 05:28:56 UTC	research	CC-BY-NC-SA	https://www.inaturalist.org/observations/16472152	https://inaturalist-open-data.s3.amazonaws.com/photos/24787911/medium.jpg		5	0	3	Shin Qi 14 Conjunto 8, 8, BrasÃ­lia, DF, BR	-157577029439	-478383789584	22	22			FALSE			Caramujo Gigante Africano	Lissachatina fulica	African Giant Snail	502885	Heterobranchia	Eupulmonata	Stylommatophora	Achatinoidea	Achatinidae
16568728	2018-09-09	2018-09-10 01:36:00 UTC	Pacific Time (US & Canada)	705612	mcvaz	2018-09-15 22:33:34 UTC	2020-06-06 16:01:43 UTC	needs_id	CC-BY-NC	https://www.inaturalist.org/observations/16568728	https://inaturalist-open-data.s3.amazonaws.com/photos/24946862/medium.jpeg		1	0		Rio Preto da Eva, BR-AM, BR	-244897	-59770293	2163	2163			FALSE		manual	Sultana sultana	Sultana sultana		559220	Heterobranchia	Eupulmonata	Stylommatophora	Orthalicoidea	Orthalicidae
16568732	2018-09-11	2018-09-11 14:23:00 UTC	Pacific Time (US & Canada)	705612	mcvaz	2018-09-15 22:33:36 UTC	2019-03-20 02:50:51 UTC	needs_id	CC-BY-NC	https://www.inaturalist.org/observations/16568732	https://inaturalist-open-data.s3.amazonaws.com/photos/24947100/medium.jpeg		3	0		Rio Preto da Eva, BR-AM, BR	-244897	-59770293	2163	2163			FALSE		manual	Corona	Corona		506032	Heterobranchia	Eupulmonata	Stylommatophora	Orthalicoidea	Orthalicidae
16586175	2018-09-16	2018-09-16 13:47:27 UTC	Brasilia	885486	rafaelmartins	2018-09-16 13:48:30 UTC	2020-08-04 13:02:47 UTC	needs_id		https://www.inaturalist.org/observations/16586175	https://static.inaturalist.org/photos/24985336/medium.jpeg		1	0	2	R. Rui de Morais Apocalipse, 19 - BrasilÃ¢ndia, SÃ£o Paulo - SP, 02842-260, Brasil	-2347269472	-4668734754	9	9			FALSE			Asian Tramp Snail	Bradybaena similaris	Asian Tramp Snail	215409	Heterobranchia	Eupulmonata	Stylommatophora	Helicoidea	Camaenidae
16644193	2018-09-17	2018-09-17 21:02:37 UTC	Brasilia	827979	douglas-u-oliveira	2018-09-18 00:02:35 UTC	2020-08-10 11:29:04 UTC	needs_id	CC-BY	https://www.inaturalist.org/observations/16644193	https://inaturalist-open-data.s3.amazonaws.com/photos/25091575/medium.jpeg		2	0	2	Shin Ql 5 Conjunto 1 - St. de HabitaÃ§Ãµes Individuais Norte QL 5 - Lago Norte, BrasÃ­lia - DF, 71505-715, Brasil	-157294239043	-478588331214	8	8			FALSE			Sarasinula	Sarasinula		171825	Heterobranchia	Eupulmonata	Systellommatophora	Veronicelloidea	Veronicellidae
16712928	2018-09-20	2018-09-20 11:47:36 UTC	Brasilia	788964	mzamoner	2018-09-20 11:48:16 UTC	2021-09-16 15:48:10 UTC	research		https://www.inaturalist.org/observations/16712928	https://static.inaturalist.org/photos/25215258/medium.jpg	Animal visualizado inicialmente por Dayana Kososki.	5	0	3	Parque, Curitiba, PR, BR	-2543667	-492205366667	12	12			FALSE			Megalobulimus paranaguensis	Megalobulimus paranaguensis		707281	Heterobranchia	Eupulmonata	Stylommatophora	Rhytidoidea	Strophocheilidae
16744023	2018-09-20		Brasilia	846660	dayana_kososki	2018-09-21 11:49:27 UTC	2020-03-16 17:28:00 UTC	research	CC-BY-NC	https://www.inaturalist.org/observations/16744023	https://inaturalist-open-data.s3.amazonaws.com/photos/25269249/medium.jpg		2	0		Museu de HistÃ³ria Natural CapÃ£o da Imbuia	-25437201	-49219256					FALSE			Megalobulimus paranaguensis	Megalobulimus paranaguensis		707281	Heterobranchia	Eupulmonata	Stylommatophora	Rhytidoidea	Strophocheilidae
16744141	2018-09-21	2018-09-21 11:12:17 UTC	Brasilia	788964	mzamoner	2018-09-21 11:53:48 UTC	2021-09-16 18:48:20 UTC	research		https://www.inaturalist.org/observations/16744141	https://static.inaturalist.org/photos/25269821/medium.jpg		4	0	3	Parque, Curitiba, PR, BR	-2543677	-492203116667	6	6			FALSE			Megalobulimus paranaguensis	Megalobulimus paranaguensis		707281	Heterobranchia	Eupulmonata	Stylommatophora	Rhytidoidea	Strophocheilidae
16776297	2018-09-21	2018-09-21 22:39:10 UTC	Brasilia	908822	claricedorocinski	2018-09-21 23:40:06 UTC	2020-03-29 13:41:44 UTC	needs_id		https://www.inaturalist.org/observations/16776297	https://static.inaturalist.org/photos/25321378/medium.jpeg		3	0	2	Curitiba, BR-PR, BR	-255142498016	-493004570007					FALSE	gps	gps	Eupulmonata	Eupulmonata		775812	Heterobranchia	Eupulmonata
16777691	2018-09-20		Brasilia	836445	flaviomendes	2018-09-22 00:25:29 UTC	2022-01-31 18:22:18 UTC	needs_id	CC-BY-NC	https://www.inaturalist.org/observations/16777691	https://inaturalist-open-data.s3.amazonaws.com/photos/25323760/medium.jpeg		3	0		Convento da Penha, Vila Velha - ES, Brasil	-203295100337	-402865087235	468	468			FALSE			Synapterpes	Synapterpes		715483	Heterobranchia	Eupulmonata	Stylommatophora	Achatinoidea	Achatinidae
16814703	2018-09-17	2018-09-17 11:19:41 UTC	Atlantic Time (Canada)	1169	diogoprov	2018-09-23 00:26:57 UTC	2019-07-08 21:58:53 UTC	research	CC-BY-NC-SA	https://www.inaturalist.org/observations/16814703	https://inaturalist-open-data.s3.amazonaws.com/photos/25388194/medium.jpg		2	0	3	Forte Coimbra, CorumbÃ¡, MS, BR	-1991805	-5779602	10	10			FALSE			Drymaeus poecilus	Drymaeus poecilus		865892	Heterobranchia	Eupulmonata	Stylommatophora	Orthalicoidea	Bulimulidae
16825607	2018-09-23		Brasilia	1214382	marcosmelo	2018-09-23 11:02:18 UTC	2019-03-18 01:23:42 UTC	research	CC-BY-NC	https://www.inaturalist.org/observations/16825607	https://inaturalist-open-data.s3.amazonaws.com/photos/25409106/medium.jpg		2	0		Votorantim - SP, Brasil	-235543405025	-474682967752	8	8			FALSE			Bradybaena similaris	Bradybaena similaris	Asian Tramp Snail	215409	Heterobranchia	Eupulmonata	Stylommatophora	Helicoidea	Camaenidae
16825903	2018-09-23		Brasilia	1214382	marcosmelo	2018-09-23 11:22:37 UTC	2019-03-29 03:29:28 UTC	needs_id	CC-BY-NC	https://www.inaturalist.org/observations/16825903	https://inaturalist-open-data.s3.amazonaws.com/photos/25409510/medium.jpg		1	0		Votorantim - SP, Brasil	-235542874116	-474682456946	8	8			FALSE			Deroceras	Deroceras	Smooth Land Slugs	87902	Heterobranchia	Eupulmonata	Stylommatophora	Limacoidea	Agriolimacidae
16878949	2018-09-20	2018-09-20 20:11:47 UTC	Brasilia	865087	luisfelipe4	2018-09-24 19:18:49 UTC	2020-08-04 13:24:54 UTC	needs_id		https://www.inaturalist.org/observations/16878949	https://static.inaturalist.org/photos/25494729/medium.jpg		1	0	3	Avenida Professor Fonseca Rodrigues, 2116, SÃ£o Paulo, SP, BR	-235426366667	-467262883333	10	10			FALSE			Scolodontinae	Scolodontinae		781383	Heterobranchia	Eupulmonata	Stylommatophora	Scolodontoidea	Scolodontidae
16884441	2018-09-24		Brasilia	1161987	loloveggie	2018-09-24 22:24:31 UTC	2020-07-08 05:28:59 UTC	research	CC-BY-NC	https://www.inaturalist.org/observations/16884441	https://inaturalist-open-data.s3.amazonaws.com/photos/25504909/medium.jpeg		3	0		Bom Jesus, ViÃ§osa - MG, 36570-000, Brasil	-207635388889	-428812916667					FALSE			Caramujo Gigante Africano	Lissachatina fulica	African Giant Snail	502885	Heterobranchia	Eupulmonata	Stylommatophora	Achatinoidea	Achatinidae
16902305	2018-09-25	2018-09-25 11:56:25 UTC	Brasilia	503008	oswrod	2018-09-25 14:39:37 UTC	2020-08-04 00:56:46 UTC	needs_id		https://www.inaturalist.org/observations/16902305	https://static.inaturalist.org/photos/25534771/medium.jpg		3	0	3	Rua IlhÃ©us, 347â€“405, SÃ£o Paulo, SP, BR	-235483666667	-466745866667	16	16		open	FALSE			Helicina	Helicina	Helicinan Snails and Slugs	781349	Heterobranchia	Eupulmonata	Stylommatophora
17006893	2018-09-28	2018-09-28 20:06:45 UTC	Brasilia	802770	bartelvankerckhove	2018-09-28 20:08:48 UTC	2020-01-21 18:51:18 UTC	research		https://www.inaturalist.org/observations/17006893	https://static.inaturalist.org/photos/28547662/medium.jpg		3	0	3	Rua Prefeito Joaquim Mendes, 78, MaricÃ¡, RJ, BR	-229256027006	-428141657822	10	10			FALSE			Caramujo Gigante Africano	Lissachatina fulica	African Giant Snail	502885	Heterobranchia	Eupulmonata	Stylommatophora	Achatinoidea	Achatinidae
17053326	2018-09-29	2018-09-30 01:17:31 UTC	Brasilia	1095247	michelotto	2018-09-30 04:27:26 UTC	2019-03-27 01:07:56 UTC	needs_id	CC-BY-SA	https://www.inaturalist.org/observations/17053326	https://inaturalist-open-data.s3.amazonaws.com/photos/25803558/medium.jpeg		1	0	2	R. Euclides Jaccoud, 164-384, Alegre - ES, 29500-000, Brasil	-207576531	-414581365	50	50			FALSE			Solaropsidae	Solaropsidae		781387	Heterobranchia	Eupulmonata	Stylommatophora	Sagdoidea	Solaropsidae
17079244	2018-09-30	2018-09-30 19:11:54 UTC	Brasilia	1241104	heloisaaa	2018-09-30 21:53:34 UTC	2019-05-11 03:24:37 UTC	research		https://www.inaturalist.org/observations/17079244	https://static.inaturalist.org/photos/25851742/medium.jpg	HeloÃ­sa rissi	1	0	3	Rua Durval Pereira, 749â€“863, Pederneiras, SP, BR	-22339522996	-487931481237	32	32			FALSE			Bradybaena similaris	Bradybaena similaris	Asian Tramp Snail	215409	Heterobranchia	Eupulmonata	Stylommatophora	Helicoidea	Camaenidae
17095165	2018-10-01		Brasilia	1214382	marcosmelo	2018-10-01 12:18:29 UTC	2020-03-29 13:41:17 UTC	needs_id	CC-BY-NC	https://www.inaturalist.org/observations/17095165	https://inaturalist-open-data.s3.amazonaws.com/photos/25880823/medium.jpg		1	0		PicanÃ§o, Guarulhos - SP, Brasil	-234433423187	-465542205765	2	2			FALSE			Asian Tramp Snail	Bradybaena similaris	Asian Tramp Snail	215409	Heterobranchia	Eupulmonata	Stylommatophora	Helicoidea	Camaenidae
17106544	2018-10-01	2018-10-01 19:17:06 UTC	Brasilia	927137	josev_ge	2018-10-01 19:40:37 UTC	2019-03-26 19:04:02 UTC	research	CC-BY-NC	https://www.inaturalist.org/observations/17106544	https://inaturalist-open-data.s3.amazonaws.com/photos/25902898/medium.jpg		1	0	3	Rua FlÃ³rida, 1213, SÃ£o Paulo, SP, BR	-236101466	-466903079201	50	50			FALSE			Bradybaena similaris	Bradybaena similaris	Asian Tramp Snail	215409	Heterobranchia	Eupulmonata	Stylommatophora	Helicoidea	Camaenidae
17113449	2018-10-01	2018-10-01 18:48:14 UTC	Brasilia	1147016	fiorelo_junior	2018-10-01 23:19:00 UTC	2020-07-08 05:29:01 UTC	research	CC-BY-NC	https://www.inaturalist.org/observations/17113449	https://inaturalist-open-data.s3.amazonaws.com/photos/25959588/medium.jpg		4	0	3	Rua Izidoro Batista, Porto Belo, SC, BR	-271623724417	-485793795113	49	49			FALSE			Caramujo Gigante Africano	Lissachatina fulica	African Giant Snail	502885	Heterobranchia	Eupulmonata	Stylommatophora	Achatinoidea	Achatinidae
17134589	2018-09-28	2018-09-28 12:11:14 UTC	Brasilia	1251653	pedroalborghett	2018-10-02 18:28:30 UTC	2020-02-29 17:16:54 UTC	research	CC-BY-NC	https://www.inaturalist.org/observations/17134589	https://inaturalist-open-data.s3.amazonaws.com/photos/25954448/medium.jpeg		1	0	2	Pederneiras, BR-SP, BR	-2234461241	-487687665	10	10			FALSE			Asian Tramp Snail	Bradybaena similaris	Asian Tramp Snail	215409	Heterobranchia	Eupulmonata	Stylommatophora	Helicoidea	Camaenidae
17214621	2018-10-05	2018-10-05 12:20:14 UTC	Brasilia	788964	mzamoner	2018-10-05 14:27:51 UTC	2021-09-16 16:09:34 UTC	research		https://www.inaturalist.org/observations/17214621	https://static.inaturalist.org/photos/26099306/medium.jpg	Encontrada por SebastiÃ£o Pereira da Silva.	3	0	3	Rua Helena Moscibroski Borges, 268, Curitiba, PR, BR	-254356533333	-492208533333					FALSE			Megalobulimus paranaguensis	Megalobulimus paranaguensis		707281	Heterobranchia	Eupulmonata	Stylommatophora	Rhytidoidea	Strophocheilidae
17214698	2018-10-05	2018-10-05 12:20:47 UTC	Brasilia	788964	mzamoner	2018-10-05 14:31:30 UTC	2021-09-16 15:41:09 UTC	research		https://www.inaturalist.org/observations/17214698	https://static.inaturalist.org/photos/26099470/medium.jpg	Encontrada por SebastiÃ£o Pereira da Silva.	3	0	3	Rua Helena Moscibroski Borges, 134â€“300, Curitiba, PR, BR	-254354633333	-492205666667					FALSE			Megalobulimus paranaguensis	Megalobulimus paranaguensis		707281	Heterobranchia	Eupulmonata	Stylommatophora	Rhytidoidea	Strophocheilidae
17214890	2018-10-05	2018-10-05 12:21:12 UTC	Brasilia	788964	mzamoner	2018-10-05 14:39:54 UTC	2021-09-16 15:34:37 UTC	research		https://www.inaturalist.org/observations/17214890	https://static.inaturalist.org/photos/26099715/medium.jpg	Encontrada por SebastiÃ£o Pereira da Silva.	4	0	3	Rua Helena Moscibroski Borges, 134â€“300, Curitiba, PR, BR	-254354916667	-492206083333					FALSE			Megalobulimus paranaguensis	Megalobulimus paranaguensis		707281	Heterobranchia	Eupulmonata	Stylommatophora	Rhytidoidea	Strophocheilidae
17214902	2018-10-05	2018-10-05 12:21:58 UTC	Brasilia	788964	mzamoner	2018-10-05 14:40:31 UTC	2021-09-16 16:07:28 UTC	research		https://www.inaturalist.org/observations/17214902	https://static.inaturalist.org/photos/26099733/medium.jpg	Encontrada por SebastiÃ£o Pereira da Silva.	3	0	3	Rua Helena Moscibroski Borges, 134â€“300, Curitiba, PR, BR	-254354716667	-49220525					FALSE			Megalobulimus paranaguensis	Megalobulimus paranaguensis		707281	Heterobranchia	Eupulmonata	Stylommatophora	Rhytidoidea	Strophocheilidae
17214922	2018-10-05	2018-10-05 12:23:05 UTC	Brasilia	788964	mzamoner	2018-10-05 14:41:11 UTC	2021-09-16 15:34:02 UTC	research		https://www.inaturalist.org/observations/17214922	https://static.inaturalist.org/photos/26099755/medium.jpg	Encontrada por SebastiÃ£o Pereira da Silva.	3	0	3	Parque, Curitiba, PR, BR	-254354833333	-49220355					FALSE			Megalobulimus paranaguensis	Megalobulimus paranaguensis		707281	Heterobranchia	Eupulmonata	Stylommatophora	Rhytidoidea	Strophocheilidae
17214947	2018-10-05	2018-10-05 12:24:17 UTC	Brasilia	788964	mzamoner	2018-10-05 14:41:46 UTC	2021-09-16 16:06:49 UTC	research		https://www.inaturalist.org/observations/17214947	https://static.inaturalist.org/photos/26099781/medium.jpg	Encontrada por SebastiÃ£o Pereira da Silva.	3	0	3	Parque, Curitiba, PR, BR	-254353866667	-492202833333					FALSE			Megalobulimus paranaguensis	Megalobulimus paranaguensis		707281	Heterobranchia	Eupulmonata	Stylommatophora	Rhytidoidea	Strophocheilidae
17214959	2018-10-05	2018-10-05 12:24:40 UTC	Brasilia	788964	mzamoner	2018-10-05 14:42:19 UTC	2021-09-29 00:21:56 UTC	research		https://www.inaturalist.org/observations/17214959	https://static.inaturalist.org/photos/26099806/medium.jpg	Encontrada por SebastiÃ£o Pereira da Silva.	4	0	3	Parque, Curitiba, PR, BR	-254353716667	-492203416667					FALSE			Megalobulimus paranaguensis	Megalobulimus paranaguensis		707281	Heterobranchia	Eupulmonata	Stylommatophora	Rhytidoidea	Strophocheilidae
17373601	2018-10-10	2018-10-10 09:54:45 UTC	Brasilia	231737	deboas	2018-10-10 10:13:52 UTC	2019-03-25 02:58:59 UTC	research	CC0	https://www.inaturalist.org/observations/17373601	https://inaturalist-open-data.s3.amazonaws.com/photos/26387699/medium.jpg		5	0	3	Rua BarÃ£o de Loreto, Salvador, BA, BR	-130001555555	-38518095	10	10			FALSE			Drymaeus papyraceus	Drymaeus papyraceus		84541	Heterobranchia	Eupulmonata	Stylommatophora	Orthalicoidea	Bulimulidae
17419664	2018-08-07	2018-08-07 17:25:00 UTC	Central Time (US & Canada)	370284	idlegrraphics	2018-10-11 22:30:23 UTC	2022-01-28 19:07:41 UTC	needs_id	CC-BY-NC	https://www.inaturalist.org/observations/17419664	https://inaturalist-open-data.s3.amazonaws.com/photos/26466078/medium.jpeg		0	0		Marco, BelÃ©m - PA, Brazil	-14300490528	-484564140889	202	202			FALSE			Alcadia	Alcadia		172136	Neritimorpha		Cycloneritida	Helicinoidea	Helicinidae
17419671	2018-08-07	2018-08-07 17:41:00 UTC	Central Time (US & Canada)	370284	idlegrraphics	2018-10-11 22:30:26 UTC	2019-05-13 01:19:35 UTC	needs_id	CC-BY-NC	https://www.inaturalist.org/observations/17419671	https://inaturalist-open-data.s3.amazonaws.com/photos/26466238/medium.jpeg		2	0		Marco, BelÃ©m - PA, Brazil	-14300490528	-484564140889	202	202			FALSE			Helicina	Helicina		88762	Neritimorpha		Cycloneritida	Helicinoidea	Helicinidae
17419674	2018-08-07	2018-08-07 17:42:00 UTC	Central Time (US & Canada)	370284	idlegrraphics	2018-10-11 22:30:28 UTC	2019-03-18 19:29:48 UTC	needs_id	CC-BY-NC	https://www.inaturalist.org/observations/17419674	https://inaturalist-open-data.s3.amazonaws.com/photos/26466269/medium.jpeg		0	0		Marco, BelÃ©m - PA, Brazil	-14300490528	-484564140889	202	202			FALSE			Alcadia	Alcadia		172136	Neritimorpha		Cycloneritida	Helicinoidea	Helicinidae
17420735	2018-08-07	2018-08-07 18:13:00 UTC	Central Time (US & Canada)	370284	idlegrraphics	2018-10-11 23:11:47 UTC	2022-01-31 21:23:20 UTC	needs_id	CC-BY-NC	https://www.inaturalist.org/observations/17420735	https://inaturalist-open-data.s3.amazonaws.com/photos/26472379/medium.jpeg		2	0		Marco, BelÃ©m - PA, Brazil	-1430228202	-484564784619	181	181			FALSE			Helicinidae	Helicinidae		85811	Neritimorpha		Cycloneritida	Helicinoidea	Helicinidae
17448388	2018-10-12	2018-10-12 14:25:16 UTC	Brasilia	827979	douglas-u-oliveira	2018-10-12 22:24:39 UTC	2020-08-15 17:41:45 UTC	needs_id	CC-BY	https://www.inaturalist.org/observations/17448388	https://inaturalist-open-data.s3.amazonaws.com/photos/26524613/medium.jpeg		1	0	2	Shin Ql 5 Conjunto 1 - St. de HabitaÃ§Ãµes Individuais Norte QL 5 - Lago Norte, BrasÃ­lia - DF, 71505-715, Brasil	-157293656575	-478586537322	8	8			FALSE			Bulimulidae	Bulimulidae		49778	Heterobranchia	Eupulmonata	Stylommatophora	Orthalicoidea	Bulimulidae
17462396	2018-03-10	2018-03-10 14:27:00 UTC	Brasilia	1260130	tchulanguero	2018-10-13 13:19:38 UTC	2020-03-07 16:55:15 UTC	needs_id		https://www.inaturalist.org/observations/17462396	https://static.inaturalist.org/photos/26551597/medium.jpeg	Pequeno caramujo observado em meio a plantas em meu quintal.	1	0	2	Minas Gerais, BR	-197283930592	-438568117536	19	30545	obscured		TRUE			Scolodontidae	Scolodontidae		246171	Heterobranchia	Eupulmonata	Stylommatophora	Scolodontoidea	Scolodontidae
17510916	2018-10-13		Brasilia	723907	pajeu	2018-10-14 21:42:26 UTC	2019-06-26 22:20:44 UTC	needs_id	CC0	https://www.inaturalist.org/observations/17510916	https://inaturalist-open-data.s3.amazonaws.com/photos/26644620/medium.jpeg		1	0		R. Celeste Francisco Gizoni, Urubici - SC, 88650-000, Brazil	-279998293	-495853374	200	200			FALSE			Euconulidae	Euconulidae	Hive Snails	85771	Heterobranchia	Eupulmonata	Stylommatophora	Trochomorphoidea	Euconulidae
17511698	2018-10-13		Brasilia	723907	pajeu	2018-10-14 22:07:18 UTC	2020-03-29 13:36:06 UTC	research	CC0	https://www.inaturalist.org/observations/17511698	https://inaturalist-open-data.s3.amazonaws.com/photos/26646013/medium.jpeg		2	0		R. Celeste Francisco Gizoni, Urubici - SC, 88650-000, Brazil	-279998293	-495853374	200	200			FALSE			Asian Tramp Snail	Bradybaena similaris	Asian Tramp Snail	215409	Heterobranchia	Eupulmonata	Stylommatophora	Helicoidea	Camaenidae
17546145	2017-05-27	2017-05-27 21:36:00 UTC	Mountain Time (US & Canada)	813800	colleencrill	2018-10-16 00:23:36 UTC	2020-07-08 05:29:05 UTC	research	CC-BY-NC	https://www.inaturalist.org/observations/17546145	https://inaturalist-open-data.s3.amazonaws.com/photos/26713050/medium.jpeg		4	0		Vila Nelo Cariola, Botucatu - SP, Brazil	-228870905637	-484456691631	913	913			FALSE			Caramujo Gigante Africano	Lissachatina fulica	African Giant Snail	502885	Heterobranchia	Eupulmonata	Stylommatophora	Achatinoidea	Achatinidae
17607908	2018-10-09	2018-10-09 17:17:00 UTC	Hawaii	906507	alessandradalia	2018-10-17 23:32:35 UTC	2021-12-13 02:14:06 UTC	research	CC-BY-SA	https://www.inaturalist.org/observations/17607908	https://inaturalist-open-data.s3.amazonaws.com/photos/26813480/medium.jpg		3	0		Guarapiranga, SÃ£o Paulo - SP, Brasil	-237105685917	-467376288224					FALSE			Drymaeus semistriatus	Drymaeus semistriatus		904431	Heterobranchia	Eupulmonata	Stylommatophora	Orthalicoidea	Bulimulidae
17620771	2018-10-18	2018-10-18 13:53:58 UTC	Brasilia	788964	mzamoner	2018-10-18 14:51:57 UTC	2021-09-29 00:22:31 UTC	research		https://www.inaturalist.org/observations/17620771	https://static.inaturalist.org/photos/26836976/medium.jpg		5	0	3	Parque, Curitiba, PR, BR	-254366583333	-492206033333					FALSE			Megalobulimus paranaguensis	Megalobulimus paranaguensis		707281	Heterobranchia	Eupulmonata	Stylommatophora	Rhytidoidea	Strophocheilidae
17652502	2018-10-18	2018-10-18 10:45:42 UTC	Brasilia	827979	douglas-u-oliveira	2018-10-19 18:13:46 UTC	2020-08-15 17:41:32 UTC	needs_id	CC-BY	https://www.inaturalist.org/observations/17652502	https://inaturalist-open-data.s3.amazonaws.com/photos/26894940/medium.jpeg		1	0	2	Shin Ql 5 Conjunto 1 - St. de HabitaÃ§Ãµes Individuais Norte QL 5 - Lago Norte, BrasÃ­lia - DF, 71505-715, Brasil	-157292653232	-478587094429	12	12			FALSE			Bulimulidae	Bulimulidae		49778	Heterobranchia	Eupulmonata	Stylommatophora	Orthalicoidea	Bulimulidae
17659604	2018-10-19	2018-10-19 13:50:17 UTC	Brasilia	1200503	pablosotomayor	2018-10-19 22:14:01 UTC	2019-03-18 01:18:27 UTC	research	CC-BY-NC-SA	https://www.inaturalist.org/observations/17659604	https://inaturalist-open-data.s3.amazonaws.com/photos/26907540/medium.jpg		3	0	3	Shin Qi 14, BrasÃ­lia, DF, BR	-157575333847	-478382358409	38	38			FALSE			Caramujo Gigante Africano	Lissachatina fulica	African Giant Snail	502885	Heterobranchia	Eupulmonata	Stylommatophora	Achatinoidea	Achatinidae
17677364	2018-10-20	2018-10-20 06:05:57 UTC	Abu Dhabi	1269393	crax	2018-10-20 15:14:28 UTC	2019-03-18 01:18:28 UTC	research	CC-BY-NC	https://www.inaturalist.org/observations/17677364	https://inaturalist-open-data.s3.amazonaws.com/photos/26938826/medium.jpeg		3	0	2	R. dos Jasmins, 314 - Aleixo, Manaus - AM, 69083-260, Brasil	-307666559	-5997662876	8	8			FALSE			Caramujo Gigante Africano	Lissachatina fulica	African Giant Snail	502885	Heterobranchia	Eupulmonata	Stylommatophora	Achatinoidea	Achatinidae
17691898	2018-10-17		Brasilia	1096293	amwendt	2018-10-20 21:56:06 UTC	2021-01-04 19:17:50 UTC	research	CC-BY-NC	https://www.inaturalist.org/observations/17691898	https://inaturalist-open-data.s3.amazonaws.com/photos/26962890/medium.jpeg		4	0		Alto da Boa Vista, Rio de Janeiro - RJ, Brasil	-229557847558	-432880298125	702	702			FALSE			Solaropsis braziliana	Solaropsis braziliana		489684	Heterobranchia	Eupulmonata	Stylommatophora	Sagdoidea	Solaropsidae
17721004	2018-10-21	2018-10-21 21:00:00 UTC	Brasilia	885486	rafaelmartins	2018-10-21 20:58:51 UTC	2020-03-29 13:40:45 UTC	needs_id		https://www.inaturalist.org/observations/17721004	https://static.inaturalist.org/photos/27017423/medium.jpeg		1	0	2	R. Duque de Caxias, 737 - Vila Bocaina, MauÃ¡ - SP, 09310-290, Brasil	-2367273556	-4644804792	51	51			FALSE	gps	gps	Asian Tramp Snail	Bradybaena similaris	Asian Tramp Snail	215409	Heterobranchia	Eupulmonata	Stylommatophora	Helicoidea	Camaenidae
17722365	2018-10-20		Brasilia	827979	douglas-u-oliveira	2018-10-21 21:37:49 UTC	2020-08-15 17:41:20 UTC	research	CC-BY	https://www.inaturalist.org/observations/17722365	https://inaturalist-open-data.s3.amazonaws.com/photos/27019727/medium.jpeg		3	0		St. de HabitaÃ§Ãµes Individuais Norte QL 5 Conj. 2 - Lago Norte, BrasÃ­lia - DF, 70297-400, Brasil	-157296817	-478593731	234	234			FALSE			African Giant Snail	Lissachatina fulica	African Giant Snail	502885	Heterobranchia	Eupulmonata	Stylommatophora	Achatinoidea	Achatinidae
17766005	2018-10-23	2018-10-23 09:50:08 UTC	Brasilia	827979	douglas-u-oliveira	2018-10-23 09:56:29 UTC	2020-08-15 17:41:08 UTC	needs_id	CC-BY	https://www.inaturalist.org/observations/17766005	https://inaturalist-open-data.s3.amazonaws.com/photos/27100735/medium.jpeg	First photo in cm, second in inches	1	0	2	16 - St. de HabitaÃ§Ãµes Individuais Norte QL 5 - St. Hab Ind Norte, BrasÃ­lia - DF, 71505-725, Brasil	-15729499014	-478588940751	8	8			FALSE			Veronicellidae	Veronicellidae	Leatherleaf Slugs	85104	Heterobranchia	Eupulmonata	Systellommatophora	Veronicelloidea	Veronicellidae
17791912	2018-10-24	2018-10-24 10:00:24 UTC	Brasilia	1296129	raul96	2018-10-24 10:00:47 UTC	2018-10-24 10:00:55 UTC	needs_id		https://www.inaturalist.org/observations/17791912	https://static.inaturalist.org/photos/27146762/medium.jpg		0	0	3	Rua BarÃ£o de Jaguara, 140â€“162, Campinas, SP, BR	-229127445678	-470545660705	5	5		open	FALSE				Oxychilus draparnaudi	Draparnaud's Glass Snail	226720	Heterobranchia	Eupulmonata	Stylommatophora	Gastrodontoidea	Oxychilidae
17793011	2018-10-18	2018-10-18 22:12:59 UTC	Brasilia	1296129	raul96	2018-10-24 12:05:13 UTC	2021-08-16 12:07:39 UTC	research		https://www.inaturalist.org/observations/17793011	https://static.inaturalist.org/photos/27148738/medium.jpg		3	1	3	SÃ£o Paulo, BR	-229735741303	-471156027609	19	30237		obscured	TRUE			Drymaeus interpunctus	Drymaeus interpunctus		929726	Heterobranchia	Eupulmonata	Stylommatophora	Orthalicoidea	Bulimulidae
17793690	2018-10-24	2018-10-24 13:05:42 UTC	Brasilia	1296129	raul96	2018-10-24 13:06:05 UTC	2019-03-20 02:48:27 UTC	research		https://www.inaturalist.org/observations/17793690	https://static.inaturalist.org/photos/27149928/medium.jpg		1	0	3	Rua BarÃ£o de Jaguara, 140â€“162, Campinas, SP, BR	-229126895406	-47054649219	30	30			FALSE			Bradybaena similaris	Bradybaena similaris	Asian Tramp Snail	215409	Heterobranchia	Eupulmonata	Stylommatophora	Helicoidea	Camaenidae
17793710	2018-10-24	2018-10-24 13:06:38 UTC	Brasilia	1296129	raul96	2018-10-24 13:07:40 UTC	2019-03-20 02:48:22 UTC	research		https://www.inaturalist.org/observations/17793710	https://static.inaturalist.org/photos/27149981/medium.jpg		1	0	3	Rua BarÃ£o de Jaguara, 140â€“162, Campinas, SP, BR	-229126383333	-470545583333	10	10			FALSE			Bradybaena similaris	Bradybaena similaris	Asian Tramp Snail	215409	Heterobranchia	Eupulmonata	Stylommatophora	Helicoidea	Camaenidae
17795251	2018-10-24	2018-10-24 11:16:46 UTC	Brasilia	827979	douglas-u-oliveira	2018-10-24 14:21:37 UTC	2020-08-15 17:40:59 UTC	needs_id	CC-BY	https://www.inaturalist.org/observations/17795251	https://inaturalist-open-data.s3.amazonaws.com/photos/27152606/medium.jpeg		1	0	2	18 - St. de HabitaÃ§Ãµes Individuais Norte QL 5 - St. Hab Ind Norte, BrasÃ­lia - DF, 71505-725, Brasil	-157294813245	-478588583439	8	8			FALSE			Veronicellidae	Veronicellidae	Leatherleaf Slugs	85104	Heterobranchia	Eupulmonata	Systellommatophora	Veronicelloidea	Veronicellidae
17820660	2018-10-25	2018-10-25 11:07:46 UTC	Brasilia	827979	douglas-u-oliveira	2018-10-25 11:24:48 UTC	2020-08-15 17:40:55 UTC	research	CC-BY	https://www.inaturalist.org/observations/17820660	https://inaturalist-open-data.s3.amazonaws.com/photos/27197401/medium.jpeg		3	0	2	18 - St. de HabitaÃ§Ãµes Individuais Norte QL 5 - St. Hab Ind Norte, BrasÃ­lia - DF, 71505-725, Brasil	-157293305865	-478587353567	8	8			FALSE			African Giant Snail	Lissachatina fulica	African Giant Snail	502885	Heterobranchia	Eupulmonata	Stylommatophora	Achatinoidea	Achatinidae
17822166	2018-10-25	2018-10-25 13:21:46 UTC	Brasilia	1296129	raul96	2018-10-25 13:24:28 UTC	2019-04-21 21:36:48 UTC	needs_id		https://www.inaturalist.org/observations/17822166	https://static.inaturalist.org/photos/27199867/medium.jpg	ProvÃ¡vel larva de inseto	0	0	3	Rua BarÃ£o de Jaguara, 140â€“162, Campinas, SP, BR	-229126253369	-470546408971	28	28			FALSE				Deroceras reticulatum	Milky Slug	124432	Heterobranchia	Eupulmonata	Stylommatophora	Limacoidea	Agriolimacidae
17836153	2018-10-25	2018-10-25 21:20:16 UTC	Brasilia	927137	josev_ge	2018-10-25 21:24:34 UTC	2020-03-29 13:35:45 UTC	needs_id	CC-BY-NC	https://www.inaturalist.org/observations/17836153	https://inaturalist-open-data.s3.amazonaws.com/photos/27224204/medium.jpg		1	0	3	Rua FlÃ³rida, 1207, SÃ£o Paulo, SP, BR	-23610145	-4669012	10	10			FALSE			Asian Tramp Snail	Bradybaena similaris	Asian Tramp Snail	215409	Heterobranchia	Eupulmonata	Stylommatophora	Helicoidea	Camaenidae
17859165	2018-10-18	2018-10-18 17:31:05 UTC	Brasilia	838773	belzoceanos	2018-10-26 20:02:37 UTC	2021-10-27 22:47:32 UTC	research		https://www.inaturalist.org/observations/17859165	https://static.inaturalist.org/photos/27263614/medium.jpeg		2	0	2	Recanto das Cachoeiras - Rodovia PR-410, 31, Morretes - PR, 83350-000, Brasil	-253858337402	-488613891602					FALSE			Megalobulimus paranaguensis	Megalobulimus paranaguensis		707281	Heterobranchia	Eupulmonata	Stylommatophora	Rhytidoidea	Strophocheilidae
17859474	2018-10-08	2018-10-08 11:19:50 UTC	Brasilia	838773	belzoceanos	2018-10-26 20:16:38 UTC	2019-06-08 14:00:24 UTC	research		https://www.inaturalist.org/observations/17859474	https://static.inaturalist.org/photos/27264295/medium.jpeg		2	0	2	BR-116, 5296, Barra do Turvo - SP, 11955-000, Brasil	-249694442749	-483630561829					FALSE	gps	gps	Bradybaena similaris	Bradybaena similaris	Asian Tramp Snail	215409	Heterobranchia	Eupulmonata	Stylommatophora	Helicoidea	Camaenidae
17859577	2018-10-01	2018-10-01 13:29:08 UTC	Brasilia	838773	belzoceanos	2018-10-26 20:21:53 UTC	2020-12-28 13:18:41 UTC	research		https://www.inaturalist.org/observations/17859577	https://static.inaturalist.org/photos/27264531/medium.jpg		2	0	2	Ilha Fernando de Noronha, Fernando de Noronha - PE, Brasil	-38658332825	-324219436646					FALSE	gps	gps	Hyperaulax ridleyi	Hyperaulax ridleyi		790326	Heterobranchia	Eupulmonata	Stylommatophora	Orthalicoidea	Odontostomidae
17862495	2018-10-16	2018-10-16 18:50:11 UTC	Brasilia	838773	belzoceanos	2018-10-26 22:34:31 UTC	2018-10-26 22:34:51 UTC	needs_id		https://www.inaturalist.org/observations/17862495	https://static.inaturalist.org/photos/27269755/medium.jpeg		0	0	2	Av. Sete de Setembro, 597 - Riviera, Matinhos - PR, 83260-000, Brasil	-257977771759	-485288887024					FALSE	gps	gps	Simpulopsis	Simpulopsis		246853	Heterobranchia	Eupulmonata	Stylommatophora	Orthalicoidea	Simpulopsidae
17862526	2018-10-16	2018-10-16 13:31:41 UTC	Brasilia	838773	belzoceanos	2018-10-26 22:35:45 UTC	2020-09-27 16:29:28 UTC	needs_id		https://www.inaturalist.org/observations/17862526	https://static.inaturalist.org/photos/27269823/medium.jpeg		3	0	2	Unnamed Road, PR, Brasil	-25592500671	-485586127639	352	352			FALSE	gps	gps	Simpulopsis	Simpulopsis		246853	Heterobranchia	Eupulmonata	Stylommatophora	Orthalicoidea	Simpulopsidae
17882843	2018-10-27	2018-10-27 14:29:42 UTC	Brasilia	788964	mzamoner	2018-10-27 18:50:11 UTC	2021-09-16 15:32:09 UTC	research		https://www.inaturalist.org/observations/17882843	https://static.inaturalist.org/photos/27306550/medium.jpg		2	0	3	Parque, Curitiba, PR, BR	-254367366667	-492200666667					FALSE			Megalobulimus paranaguensis	Megalobulimus paranaguensis		707281	Heterobranchia	Eupulmonata	Stylommatophora	Rhytidoidea	Strophocheilidae
17890672	2018-10-24		Brasilia	827979	douglas-u-oliveira	2018-10-27 23:39:48 UTC	2020-08-15 17:40:24 UTC	research	CC-BY	https://www.inaturalist.org/observations/17890672	https://inaturalist-open-data.s3.amazonaws.com/photos/27320690/medium.jpeg		4	0		Shin Ql 5 Conjunto 2 - St. de HabitaÃ§Ãµes Individuais Norte QL 5 Conj. 2 - Lago Norte, BrasÃ­lia - DF, 71505-725, Brasil	-157299222	-478596594	208	208			FALSE			African Giant Snail	Lissachatina fulica	African Giant Snail	502885	Heterobranchia	Eupulmonata	Stylommatophora	Achatinoidea	Achatinidae
17900628	2018-10-28	2018-10-28 09:37:40 UTC	Brasilia	827979	douglas-u-oliveira	2018-10-28 11:24:03 UTC	2020-08-15 17:40:13 UTC	research	CC-BY	https://www.inaturalist.org/observations/17900628	https://inaturalist-open-data.s3.amazonaws.com/photos/27339538/medium.jpeg		1	0	2	18 - St. de HabitaÃ§Ãµes Individuais Norte QL 5 - St. Hab Ind Norte, BrasÃ­lia - DF, 71505-725, Brasil	-157294728655	-478588488929	8	8			FALSE			Bradybaena similaris	Bradybaena similaris	Asian Tramp Snail	215409	Heterobranchia	Eupulmonata	Stylommatophora	Helicoidea	Camaenidae
17907900	2018-10-28	2018-10-28 17:34:43 UTC	Brasilia	1296129	raul96	2018-10-28 17:35:41 UTC	2020-07-08 05:29:12 UTC	research		https://www.inaturalist.org/observations/17907900	https://static.inaturalist.org/photos/27352634/medium.jpg		3	0	3	Bosque Dos Jequitibas, Campinas, SP, BR	-22907685712	-470490071085	5	5			FALSE			Caramujo Gigante Africano	Lissachatina fulica	African Giant Snail	502885	Heterobranchia	Eupulmonata	Stylommatophora	Achatinoidea	Achatinidae
17914800	2018-10-27		Brasilia	827979	douglas-u-oliveira	2018-10-28 21:24:59 UTC	2020-08-15 17:40:01 UTC	research	CC-BY	https://www.inaturalist.org/observations/17914800	https://inaturalist-open-data.s3.amazonaws.com/photos/27364858/medium.jpeg		1	0		Shin Ql 5 Conjunto 2 - St. de HabitaÃ§Ãµes Individuais Norte QL 5 Conj. 2 - Lago Norte, BrasÃ­lia - DF, 71505-725, Brasil	-157299222	-478596594	208	208			FALSE			Sarasinula linguaeformis	Sarasinula linguaeformis		922600	Heterobranchia	Eupulmonata	Systellommatophora	Veronicelloidea	Veronicellidae
17933283	2018-10-28	2018-10-28 12:09:24 UTC	Brasilia	827979	douglas-u-oliveira	2018-10-29 14:21:54 UTC	2020-08-15 17:39:48 UTC	research	CC-BY	https://www.inaturalist.org/observations/17933283	https://inaturalist-open-data.s3.amazonaws.com/photos/27399229/medium.jpeg		1	0	2	18 - St. de HabitaÃ§Ãµes Individuais Norte QL 5 - St. Hab Ind Norte, BrasÃ­lia - DF, 71505-725, Brasil	-15729360028	-478587863647	4	4			FALSE			Deroceras laeve	Deroceras laeve	Meadow Slug	209624	Heterobranchia	Eupulmonata	Stylommatophora	Limacoidea	Agriolimacidae
17957776	2018-10-30	2018-10-30 10:16:30 UTC	Brasilia	827979	douglas-u-oliveira	2018-10-30 11:59:54 UTC	2020-08-15 17:39:36 UTC	needs_id	CC-BY	https://www.inaturalist.org/observations/17957776	https://inaturalist-open-data.s3.amazonaws.com/photos/27443009/medium.jpeg	iNat (AI) assured it belongs to the Helicidae family	3	0	2	16 - St. de HabitaÃ§Ãµes Individuais Norte QL 5 - St. Hab Ind Norte, BrasÃ­lia - DF, 71505-725, Brasil	-157294341911	-478589151598	12	12			FALSE			Bulimulidae	Bulimulidae		49778	Heterobranchia	Eupulmonata	Stylommatophora	Orthalicoidea	Bulimulidae
17963051	2018-10-30	2018-10-30 09:59:29 UTC	Brasilia	827979	douglas-u-oliveira	2018-10-30 16:39:29 UTC	2020-08-15 17:39:27 UTC	research	CC-BY	https://www.inaturalist.org/observations/17963051	https://inaturalist-open-data.s3.amazonaws.com/photos/27451929/medium.jpeg		1	0	2	16 - St. de HabitaÃ§Ãµes Individuais Norte QL 5 - St. Hab Ind Norte, BrasÃ­lia - DF, 71505-725, Brasil	-157295141249	-478589402541	12	12			FALSE			Bradybaena similaris	Bradybaena similaris	Asian Tramp Snail	215409	Heterobranchia	Eupulmonata	Stylommatophora	Helicoidea	Camaenidae
17963249	2018-10-17	2018-10-17 20:47:00 UTC	Hawaii	906507	alessandradalia	2018-10-30 16:48:07 UTC	2021-10-31 22:25:19 UTC	needs_id	CC-BY-SA	https://www.inaturalist.org/observations/17963249	https://inaturalist-open-data.s3.amazonaws.com/photos/27452192/medium.jpg		5	0		Guarapiranga, SÃ£o Paulo - SP, Brasil	-237111514911	-467366250195	15	15			FALSE			Drymaeus	Drymaeus		49777	Heterobranchia	Eupulmonata	Stylommatophora	Orthalicoidea	Bulimulidae
17963715	2018-10-29	2018-10-29 20:52:39 UTC	Brasilia	827979	douglas-u-oliveira	2018-10-30 17:07:32 UTC	2020-08-15 17:39:17 UTC	research	CC-BY	https://www.inaturalist.org/observations/17963715	https://inaturalist-open-data.s3.amazonaws.com/photos/27453216/medium.jpeg		1	0	2	18 - St. de HabitaÃ§Ãµes Individuais Norte QL 5 - St. Hab Ind Norte, BrasÃ­lia - DF, 71505-725, Brasil	-157294367859	-478588967605	8	8			FALSE			Asian Tramp Snail	Bradybaena similaris	Asian Tramp Snail	215409	Heterobranchia	Eupulmonata	Stylommatophora	Helicoidea	Camaenidae
17970980	2018-10-23	2018-10-23 20:36:00 UTC	Hawaii	906507	alessandradalia	2018-10-30 20:54:42 UTC	2021-12-13 02:15:32 UTC	research	CC-BY-SA	https://www.inaturalist.org/observations/17970980	https://inaturalist-open-data.s3.amazonaws.com/photos/27466092/medium.jpg		3	0		Guarapiranga, SÃ£o Paulo - SP, Brasil	-23711268648	-467361036283	1	1			FALSE			Drymaeus semistriatus	Drymaeus semistriatus		904431	Heterobranchia	Eupulmonata	Stylommatophora	Orthalicoidea	Bulimulidae
17984683	2018-10-31	2018-10-31 10:51:42 UTC	Brasilia	788964	mzamoner	2018-10-31 13:22:37 UTC	2021-10-30 23:36:57 UTC	needs_id		https://www.inaturalist.org/observations/17984683	https://static.inaturalist.org/photos/27489910/medium.jpg		1	0	3	Parque, Curitiba, PR, BR	-254370033333	-492198					FALSE			Drymaeus	Drymaeus interpunctus		929726	Heterobranchia	Eupulmonata	Stylommatophora	Orthalicoidea	Bulimulidae
17986149	2018-10-31	2018-10-31 14:47:58 UTC	Brasilia	885486	rafaelmartins	2018-10-31 14:48:29 UTC	2020-03-29 13:35:05 UTC	needs_id		https://www.inaturalist.org/observations/17986149	https://static.inaturalist.org/photos/27492158/medium.jpeg		1	0	2	Rua EnÃ©ias LuÃ­s Carlos Barbanti, 84 - Freguesia do Ã“, SÃ£o Paulo - SP, 02911-100, Brasil	-235038397	-466947762	20	20			FALSE			Asian Tramp Snail	Bradybaena similaris	Asian Tramp Snail	215409	Heterobranchia	Eupulmonata	Stylommatophora	Helicoidea	Camaenidae
17987781	2014-03-03	2014-03-03 17:45:13 UTC	Brasilia	1282682	cernawsky	2018-10-31 16:10:53 UTC	2021-04-20 20:31:01 UTC	research	CC-BY-NC	https://www.inaturalist.org/observations/17987781	https://inaturalist-open-data.s3.amazonaws.com/photos/27495237/medium.jpeg	No interior de caverna, recÃ©m saÃ­do do ovo.	2	0	2	Iporanga - SP, 18330-000, Brasil	-242838106588	-484441290423	4208	4208			FALSE	gps	gps	Megalobulimus dryades	Megalobulimus dryades		1236206	Heterobranchia	Eupulmonata	Stylommatophora	Rhytidoidea	Strophocheilidae
17987953	2013-12-30	2013-12-30 17:04:21 UTC	Brasilia	1282682	cernawsky	2018-10-31 16:17:33 UTC	2018-12-05 20:02:12 UTC	needs_id	CC-BY-NC	https://www.inaturalist.org/observations/17987953	https://inaturalist-open-data.s3.amazonaws.com/photos/27495596/medium.jpeg	Na entrada de caverna.	3	0	2	Pres. OlegÃ¡rio - MG, 38750-000, Brasil	-183000078654	-460797939822	1052	1052			FALSE	gps	gps	Megalobulimus	Megalobulimus		83024	Heterobranchia	Eupulmonata	Stylommatophora	Rhytidoidea	Strophocheilidae
17998818	2018-10-03	2018-10-03 17:41:00 UTC	Pacific Time (US & Canada)	459714	guyincognito	2018-11-01 00:37:02 UTC	2021-04-20 23:25:19 UTC	research	CC-BY-NC	https://www.inaturalist.org/observations/17998818	https://inaturalist-open-data.s3.amazonaws.com/photos/27513606/medium.jpeg		3	0		Iporanga - State of SÃ£o Paulo, 18330-000, Brazil	-242838716667	-48424915					FALSE			Megalobulimus dryades	Megalobulimus dryades		1236206	Heterobranchia	Eupulmonata	Stylommatophora	Rhytidoidea	Strophocheilidae
18011303	2018-11-01	2018-11-01 10:38:56 UTC	Brasilia	788964	mzamoner	2018-11-01 17:21:33 UTC	2021-10-05 12:40:48 UTC	research		https://www.inaturalist.org/observations/18011303	https://static.inaturalist.org/photos/27534986/medium.jpg		2	0	3	Parque, Curitiba, PR, BR	-2543672	-4921997					FALSE			Drymaeus interpunctus	Drymaeus interpunctus		929726	Heterobranchia	Eupulmonata	Stylommatophora	Orthalicoidea	Bulimulidae
18079444	2018-10-04	2018-10-04 15:46:00 UTC	Pacific Time (US & Canada)	459714	guyincognito	2018-11-04 02:26:52 UTC	2019-03-15 03:15:33 UTC	needs_id	CC-BY-NC	https://www.inaturalist.org/observations/18079444	https://inaturalist-open-data.s3.amazonaws.com/photos/27643036/medium.jpeg		4	0		Iporanga - State of SÃ£o Paulo, 18330-000, Brazil	-242913133333	-484252466667					FALSE			Thaumastus	Thaumastus		636541	Heterobranchia	Eupulmonata	Stylommatophora	Orthalicoidea	Megaspiridae
18079445	2018-10-04	2018-10-04 15:58:00 UTC	Pacific Time (US & Canada)	459714	guyincognito	2018-11-04 02:26:59 UTC	2021-09-05 19:13:15 UTC	research	CC-BY-NC	https://www.inaturalist.org/observations/18079445	https://inaturalist-open-data.s3.amazonaws.com/photos/27643041/medium.jpeg		3	1		Iporanga - State of SÃ£o Paulo, 18330-000, Brazil	-242933166667	-48425325					FALSE			Megalobulimus gummatus	Megalobulimus gummatus		741567	Heterobranchia	Eupulmonata	Stylommatophora	Rhytidoidea	Strophocheilidae
18090687	2018-09-28	2018-09-28 11:44:57 UTC	Brasilia	87196	mauriciouhle	2018-11-04 13:55:36 UTC	2019-10-12 14:45:46 UTC	research	CC-BY-NC	https://www.inaturalist.org/observations/18090687	https://inaturalist-open-data.s3.amazonaws.com/photos/27658580/medium.jpg	Rectartemon sp.
18111455	2018-11-05	2018-11-05 02:17:25 UTC	Mid-Atlantic	1329343	janrie	2018-11-05 02:17:44 UTC	2019-07-20 21:53:46 UTC	research		https://www.inaturalist.org/observations/18111455	https://static.inaturalist.org/photos/27692417/medium.jpg		3	0	3	Servidao Manoel de Souza Oliveira, 703, FlorianÃ³polis, SC, BR	-274269882962	-484198770952	5	5			FALSE			Meghimatium pictum	Meghimatium pictum		874798	Heterobranchia	Eupulmonata	Stylommatophora	Arionoidea	Philomycidae
18145699	2018-11-05	2018-11-05 23:05:32 UTC	Brasilia	994434	hanna30	2018-11-05 23:09:50 UTC	2020-03-29 13:34:19 UTC	research		https://www.inaturalist.org/observations/18145699	https://static.inaturalist.org/photos/27738565/medium.jpeg		1	0	2	Avenida Nacib Monteiro de Queiroz, s/nÂº Vila do AbraÃ£o â€“ Ilha Grande, RJ, Brasil	-231851899999	-441910756007	88	88			FALSE	gps	gps	Asian Tramp Snail	Bradybaena similaris	Asian Tramp Snail	215409	Heterobranchia	Eupulmonata	Stylommatophora	Helicoidea	Camaenidae
18145734	2018-11-05	2018-11-05 23:04:41 UTC	Brasilia	994434	hanna30	2018-11-05 23:11:50 UTC	2019-10-26 20:01:22 UTC	research		https://www.inaturalist.org/observations/18145734	https://static.inaturalist.org/photos/27738644/medium.jpeg		1	0	2	Avenida Nacib Monteiro de Queiroz, s/nÂº Vila do AbraÃ£o â€“ Ilha Grande, RJ, Brasil	-231851690424	-441911074519	88	88			FALSE	gps	gps	Bradybaena similaris	Bradybaena similaris	Asian Tramp Snail	215409	Heterobranchia	Eupulmonata	Stylommatophora	Helicoidea	Camaenidae
18182857	2018-11-05		Brasilia	827979	douglas-u-oliveira	2018-11-06 23:31:34 UTC	2020-08-15 17:39:08 UTC	research	CC-BY	https://www.inaturalist.org/observations/18182857	https://inaturalist-open-data.s3.amazonaws.com/photos/27791010/medium.jpeg		4	0		Shin Ql 5 Conjunto 2 - St. de HabitaÃ§Ãµes Individuais Norte QL 5 Conj. 2 - Lago Norte, BrasÃ­lia - DF, 71505-725, Brasil	-157299222	-478596594	208	208			FALSE			African Giant Snail	Lissachatina fulica	African Giant Snail	502885	Heterobranchia	Eupulmonata	Stylommatophora	Achatinoidea	Achatinidae
18264272	2018-11-08		Brasilia	1145823	lucbel	2018-11-08 17:29:57 UTC	2020-03-20 04:09:44 UTC	needs_id		https://www.inaturalist.org/observations/18264272	https://static.inaturalist.org/photos/27900672/medium.jpg		1	0		Penha de Franca, SÃ£o Paulo - SP, Brasil	-235242914286	-46553171752	8	8			FALSE			Megalobulimus	Megalobulimus sanctipauli		887121	Heterobranchia	Eupulmonata	Stylommatophora	Rhytidoidea	Strophocheilidae
18285264	2018-11-09	2018-11-09 15:19:15 UTC	Mid-Atlantic	1340442	chrismaravilha	2018-11-09 15:45:58 UTC	2021-10-10 01:42:21 UTC	needs_id		https://www.inaturalist.org/observations/18285264	https://static.inaturalist.org/photos/27935146/medium.jpg		2	0	3	Rua Santa Catarina, 0060000, GoiÃ¢nia, GO, BR	-166180666667	-492408333333	5	5			FALSE			Bulimulidae	Bulimulidae		49778	Heterobranchia	Eupulmonata	Stylommatophora	Orthalicoidea	Bulimulidae
18295975	2018-10-11	2018-10-11 16:35:15 UTC	Brasilia	908822	claricedorocinski	2018-11-10 00:57:33 UTC	2019-03-18 01:14:26 UTC	needs_id		https://www.inaturalist.org/observations/18295975	https://static.inaturalist.org/photos/27952930/medium.jpeg		1	0	2	Curitiba, BR-PR, BR	-254170284271	-493020706177					FALSE	gps	gps	Simpulopsidae	Simpulopsidae		801602	Heterobranchia	Eupulmonata	Stylommatophora	Orthalicoidea	Simpulopsidae
18311130	2018-11-10	2018-11-10 19:04:53 UTC	Mid-Atlantic	927137	josev_ge	2018-11-10 20:05:09 UTC	2019-03-20 02:43:31 UTC	needs_id	CC-BY-NC	https://www.inaturalist.org/observations/18311130	https://inaturalist-open-data.s3.amazonaws.com/photos/27978002/medium.jpg		3	0	3	Parque Severo Gomes, SÃ£o Paulo, SP, BR	-236381166667	-467044666667	10	10			FALSE			Veronicellidae	Veronicellidae	Leatherleaf Slugs	85104	Heterobranchia	Eupulmonata	Systellommatophora	Veronicelloidea	Veronicellidae
18351438	2018-11-12	2018-11-12 14:05:51 UTC	Brasilia	1336179	herikass	2018-11-12 14:25:39 UTC	2021-06-07 11:25:22 UTC	needs_id	CC-BY-NC	https://www.inaturalist.org/observations/18351438	https://inaturalist-open-data.s3.amazonaws.com/photos/28046426/medium.jpg		3	1	2	Av. A, 586 - Vila Santana, GoiÃ¢nia - GO, 74523-540, Brasil	-1666054002	-4928404683	7	7			FALSE			Subulininae	Subulininae	Awl Snails and Allies	781370	Heterobranchia	Eupulmonata	Stylommatophora	Achatinoidea	Achatinidae
18382824	2018-11-13	2018-11-14 00:40:00 UTC	Mountain Time (US & Canada)	4425	birdernaturalist	2018-11-14 00:32:16 UTC	2019-03-18 01:13:45 UTC	research	CC-BY-NC-SA	https://www.inaturalist.org/observations/18382824	https://inaturalist-open-data.s3.amazonaws.com/photos/28094899/medium.jpg		3	0		CananÃ©ia, State of SÃ£o Paulo, 11990-000, Brazil	-250211611111	-479255916667					FALSE			Caramujo Gigante Africano	Lissachatina fulica	African Giant Snail	502885	Heterobranchia	Eupulmonata	Stylommatophora	Achatinoidea	Achatinidae
18383527	2018-11-11		Brasilia	402346	rondon	2018-11-14 01:29:04 UTC	2022-01-26 18:55:04 UTC	needs_id	CC-BY-NC	https://www.inaturalist.org/observations/18383527	https://inaturalist-open-data.s3.amazonaws.com/photos/28096238/medium.jpg		5	0		SÃ£o Paulo, BR	-243751459505	-48340433141	5713	30090		obscured	TRUE			Megalobulimus	Megalobulimus		83024	Heterobranchia	Eupulmonata	Stylommatophora	Rhytidoidea	Strophocheilidae
18383568	2018-11-11		Brasilia	402346	rondon	2018-11-14 01:32:27 UTC	2019-12-14 22:42:18 UTC	needs_id	CC-BY-NC	https://www.inaturalist.org/observations/18383568	https://inaturalist-open-data.s3.amazonaws.com/photos/28096368/medium.jpg		0	0		Estrada Municipal, km 25, s/n - Zona Rural, RibeirÃ£o Grande - SP, 18315-000, Brasil	-243087751	-482735899	202	202			FALSE			Thaumastus	Thaumastus magnificus		636535	Heterobranchia	Eupulmonata	Stylommatophora	Orthalicoidea	Megaspiridae
18383618	2018-11-11		Brasilia	402346	rondon	2018-11-14 01:35:41 UTC	2021-04-20 23:44:20 UTC	research	CC-BY-NC	https://www.inaturalist.org/observations/18383618	https://inaturalist-open-data.s3.amazonaws.com/photos/28096454/medium.jpg		2	1		Estrada Municipal, km 25, s/n - Zona Rural, RibeirÃ£o Grande - SP, 18315-000, Brasil	-243087751	-482735899	202	202			FALSE			Megalobulimus gummatus	Megalobulimus gummatus		741567	Heterobranchia	Eupulmonata	Stylommatophora	Rhytidoidea	Strophocheilidae
18390362	2018-11-14	2018-11-14 13:16:48 UTC	Brasilia	1350823	leticiavitria	2018-11-14 13:17:34 UTC	2019-07-01 02:15:56 UTC	research		https://www.inaturalist.org/observations/18390362	https://static.inaturalist.org/photos/28107678/medium.jpeg		3	0	2	NiterÃ³i, BR-RJ, BR	-2288635941	-4312441428	7	7			FALSE			Caramujo Gigante Africano	Lissachatina fulica	African Giant Snail	502885	Heterobranchia	Eupulmonata	Stylommatophora	Achatinoidea	Achatinidae
18397075	2018-11-14	2018-11-14 20:02:52 UTC	Mid-Atlantic	1340442	chrismaravilha	2018-11-14 21:06:00 UTC	2020-07-08 05:29:22 UTC	research		https://www.inaturalist.org/observations/18397075	https://static.inaturalist.org/photos/28119117/medium.jpg		4	0	3	74690-612, GoiÃ¢nia, GO, BR	-16602855	-492621416667	5	5			FALSE			Caramujo Gigante Africano	Lissachatina fulica	African Giant Snail	502885	Heterobranchia	Eupulmonata	Stylommatophora	Achatinoidea	Achatinidae
18430639	2018-11-14	2018-11-14 23:41:00 UTC	Hawaii	906507	alessandradalia	2018-11-16 17:30:06 UTC	2021-01-12 16:39:45 UTC	research	CC-BY-SA	https://www.inaturalist.org/observations/18430639	https://inaturalist-open-data.s3.amazonaws.com/photos/28175027/medium.jpg		2	0		Guarapiranga, SÃ£o Paulo - SP, Brasil	-237112788693	-467363306215					FALSE			Drymaeus semistriatus	Drymaeus semistriatus		904431	Heterobranchia	Eupulmonata	Stylommatophora	Orthalicoidea	Bulimulidae
18431925	2018-11-14	2018-11-15 00:34:00 UTC	Hawaii	906507	alessandradalia	2018-11-16 18:33:20 UTC	2021-12-13 11:39:15 UTC	research	CC-BY-SA	https://www.inaturalist.org/observations/18431925	https://inaturalist-open-data.s3.amazonaws.com/photos/28177273/medium.jpg	iNat's suggestion	3	0		Guarapiranga, SÃ£o Paulo - SP, Brasil	-237112708295	-467363286101	1	1			FALSE			Drymaeus semistriatus	Drymaeus semistriatus		904431	Heterobranchia	Eupulmonata	Stylommatophora	Orthalicoidea	Bulimulidae
18471634	2018-11-15	2018-11-15 11:49:32 UTC	Eastern Time (US & Canada)	780206	aevankeuren	2018-11-18 13:08:37 UTC	2021-04-20 23:44:06 UTC	needs_id	CC-BY-NC	https://www.inaturalist.org/observations/18471634	https://inaturalist-open-data.s3.amazonaws.com/photos/28244618/medium.jpg		3	0	3	Iporanga, Iporanga, SP, BR	-24274375	-48419255	10	10			FALSE			Megalobulimus	Megalobulimus		83024	Heterobranchia	Eupulmonata	Stylommatophora	Rhytidoidea	Strophocheilidae
18482940	2018-11-16	2018-11-16 14:43:04 UTC	Brasilia	827979	douglas-u-oliveira	2018-11-18 22:25:21 UTC	2020-08-15 17:38:56 UTC	research	CC-BY	https://www.inaturalist.org/observations/18482940	https://inaturalist-open-data.s3.amazonaws.com/photos/28264159/medium.jpeg		1	0	2	18 - St. de HabitaÃ§Ãµes Individuais Norte QL 5 - St. Hab Ind Norte, BrasÃ­lia - DF, 71505-725, Brasil	-15729434943	-478588758553	8	8			FALSE			Bradybaena similaris	Bradybaena similaris	Asian Tramp Snail	215409	Heterobranchia	Eupulmonata	Stylommatophora	Helicoidea	Camaenidae
18515572	2017-12-30	2017-12-31 02:36:00 UTC	Hawaii	729226	tamiranda	2018-11-20 12:42:23 UTC	2020-01-15 00:07:49 UTC	needs_id	CC-BY-NC	https://www.inaturalist.org/observations/18515572	https://inaturalist-open-data.s3.amazonaws.com/photos/28321399/medium.jpeg		1	0		AltinÃ³polis - SP, 14350-000, Brasil	-210480414	-474098328	9123	9123			FALSE			Deroceras	Deroceras	Smooth Land Slugs	87902	Heterobranchia	Eupulmonata	Stylommatophora	Limacoidea	Agriolimacidae
18516855	2018-11-20	2018-11-20 14:43:28 UTC	Mid-Atlantic	1356599	lrech	2018-11-20 14:53:41 UTC	2019-07-01 02:15:46 UTC	research	CC-BY-NC-ND	https://www.inaturalist.org/observations/18516855	https://static.inaturalist.org/photos/28323739/medium.jpg		4	0	3	Guarapuava, BR-PR, BR	-254033600674	-514615744556	5	29958	obscured		TRUE			Caracoleta	Cornu aspersum	Garden Snail	480298	Heterobranchia	Eupulmonata	Stylommatophora	Helicoidea	Helicidae
18537372	2018-11-20	2018-11-20 05:48:00 UTC	Brasilia	1359608	vinisouza128	2018-11-21 15:42:58 UTC	2022-01-10 09:27:46 UTC	needs_id		https://www.inaturalist.org/observations/18537372	https://static.inaturalist.org/photos/28357971/medium.jpg		2	0		ItajÃ¡ - GO, Brasil	-190674706394	-515488370504	1223	1223			FALSE			Bulimulidae	Bulimulidae		49778	Heterobranchia	Eupulmonata	Stylommatophora	Orthalicoidea	Bulimulidae
18539014	2018-11-15		Brasilia	1359608	vinisouza128	2018-11-21 17:07:35 UTC	2020-08-10 05:37:45 UTC	needs_id		https://www.inaturalist.org/observations/18539014	https://static.inaturalist.org/photos/28360767/medium.jpg		2	0		ItajÃ¡ - GO, Brasil	-190674706394	-515488370504	1223	1223			FALSE			Bulimulidae	Bulimulidae		49778	Heterobranchia	Eupulmonata	Stylommatophora	Orthalicoidea	Bulimulidae
18547515	2018-11-19	2018-11-19 07:00:35 UTC	Mid-Atlantic	1354601	ricbrazil	2018-11-22 00:33:04 UTC	2021-01-08 13:41:17 UTC	needs_id		https://www.inaturalist.org/observations/18547515	https://static.inaturalist.org/photos/28375014/medium.jpg		1	0	3	Itatiaia, BR-RJ, BR	-224318216667	-4461532	5005	5005			FALSE			Lesmas-lixa	Phyllocaulis		85129	Heterobranchia	Eupulmonata	Systellommatophora	Veronicelloidea	Veronicellidae
18556969	2018-11-22	2018-11-22 11:52:00 UTC	Brasilia	1306691	murgarath	2018-11-22 14:56:05 UTC	2019-05-09 16:27:32 UTC	needs_id		https://www.inaturalist.org/observations/18556969	https://static.inaturalist.org/photos/28390792/medium.jpeg		1	0	2	R. JoÃ£o da Cruz, 325 - Centro, Canoinhas - SC, 89460-000, Brasil	-2618095993	-5038545417	9	9			FALSE			Deroceras	Deroceras	Smooth Land Slugs	87902	Heterobranchia	Eupulmonata	Stylommatophora	Limacoidea	Agriolimacidae
18570018	2018-11-18	2018-11-18 15:55:08 UTC	Mid-Atlantic	87196	mauriciouhle	2018-11-23 03:13:18 UTC	2019-03-20 02:42:03 UTC	research	CC-BY-NC	https://www.inaturalist.org/observations/18570018	https://inaturalist-open-data.s3.amazonaws.com/photos/28412757/medium.jpg	Helicina brasiliensis Gray, 1824
18573208	2018-10-19		Brasilia	1359608	vinisouza128	2018-11-23 07:36:39 UTC	2019-03-26 20:45:43 UTC	research		https://www.inaturalist.org/observations/18573208	https://static.inaturalist.org/photos/28418222/medium.jpg		1	0		ItajÃ¡ - GO, Brasil	-190674706394	-515488370504	1223	1223			FALSE			Bradybaena similaris	Bradybaena similaris	Asian Tramp Snail	215409	Heterobranchia	Eupulmonata	Stylommatophora	Helicoidea	Camaenidae
18573756	2018-10-13		Brasilia	1359608	vinisouza128	2018-11-23 08:52:26 UTC	2019-03-23 13:04:29 UTC	research		https://www.inaturalist.org/observations/18573756	https://static.inaturalist.org/photos/28419284/medium.jpg		1	0		ItajÃ¡ - GO, Brasil	-190674706394	-515488370504	1223	1223			FALSE			Caramujo Gigante Africano	Lissachatina fulica	African Giant Snail	502885	Heterobranchia	Eupulmonata	Stylommatophora	Achatinoidea	Achatinidae
18573757	2018-10-13		Brasilia	1359608	vinisouza128	2018-11-23 08:52:26 UTC	2019-03-26 20:45:47 UTC	research		https://www.inaturalist.org/observations/18573757	https://static.inaturalist.org/photos/28419281/medium.jpg		1	0		ItajÃ¡ - GO, Brasil	-190674706394	-515488370504	1223	1223			FALSE			Asian Tramp Snail	Bradybaena similaris	Asian Tramp Snail	215409	Heterobranchia	Eupulmonata	Stylommatophora	Helicoidea	Camaenidae
18573761	2018-10-13		Brasilia	1359608	vinisouza128	2018-11-23 08:52:29 UTC	2020-07-08 05:29:29 UTC	research		https://www.inaturalist.org/observations/18573761	https://static.inaturalist.org/photos/28419319/medium.jpg		2	0		ItajÃ¡ - GO, Brasil	-190674706394	-515488370504	1223	1223			FALSE			Caramujo Gigante Africano	Lissachatina fulica	African Giant Snail	502885	Heterobranchia	Eupulmonata	Stylommatophora	Achatinoidea	Achatinidae
18587396	2015-12-28	2015-12-28 19:41:00 UTC	Hawaii	729226	tamiranda	2018-11-23 23:32:01 UTC	2020-06-08 15:26:33 UTC	research	CC-BY-NC	https://www.inaturalist.org/observations/18587396	https://inaturalist-open-data.s3.amazonaws.com/photos/28443187/medium.jpeg		2	1		Ouro Branco, MG, 36420-000, Brasil	-205236387	-43691412	2448	2448		open	FALSE			Yellow Cellar Slug	Limacus flavus	Yellow Cellar Slug	322417	Heterobranchia	Eupulmonata	Stylommatophora	Limacoidea	Limacidae
18589717	2018-11-23	2018-11-23 22:46:14 UTC	Mid-Atlantic	927137	josev_ge	2018-11-24 01:47:02 UTC	2019-03-30 20:50:32 UTC	needs_id	CC-BY-NC	https://www.inaturalist.org/observations/18589717	https://inaturalist-open-data.s3.amazonaws.com/photos/28447528/medium.jpg		1	0	3	13272-315, Valinhos, SP, BR	-22945761236	-469947800467	30	30			FALSE			GastrÃ³podes	Deroceras	Smooth Land Slugs	87902	Heterobranchia	Eupulmonata	Stylommatophora	Limacoidea	Agriolimacidae
18613495	2018-11-24	2018-11-25 02:48:12 UTC	Atlantic Time (Canada)	757062	jurubeba	2018-11-25 02:51:21 UTC	2019-03-24 20:16:52 UTC	research		https://www.inaturalist.org/observations/18613495	https://static.inaturalist.org/photos/28488399/medium.jpg		2	0	3	Avenida Sete de Setembro, 412â€“516, SÃ£o Gabriel da Cachoeira, AM, BR	-0.1358305	-670821305	5	5			FALSE			Megalobulimus albus	Megalobulimus albus		83022	Heterobranchia	Eupulmonata	Stylommatophora	Rhytidoidea	Strophocheilidae
18621929	2018-11-25	2018-11-25 12:04:02 UTC	Mid-Atlantic	1366377	th3	2018-11-25 12:04:11 UTC	2019-06-03 21:24:22 UTC	needs_id		https://www.inaturalist.org/observations/18621929	https://static.inaturalist.org/photos/28501685/medium.jpg		2	0	3	88160-000, BiguaÃ§u, SC, BR	-275234629382	-486578805399	65	65			FALSE			Leatherleaf Slugs	Veronicellidae	Leatherleaf Slugs	85104	Heterobranchia	Eupulmonata	Systellommatophora	Veronicelloidea	Veronicellidae
18622134	2018-11-19	2018-11-19 12:04:08 UTC	Mid-Atlantic	87196	mauriciouhle	2018-11-25 12:37:13 UTC	2019-03-31 13:13:00 UTC	research	CC-BY-NC	https://www.inaturalist.org/observations/18622134	https://inaturalist-open-data.s3.amazonaws.com/photos/28502007/medium.jpg	Helicina brasiliensis Gray 1824
18652233	2018-11-24	2018-11-24 19:38:32 UTC	Hawaii	1003942	visionsamazoniennes	2018-11-26 16:07:31 UTC	2019-03-24 16:40:08 UTC	needs_id	CC-BY-NC	https://www.inaturalist.org/observations/18652233	https://inaturalist-open-data.s3.amazonaws.com/photos/28552548/medium.jpeg		3	0		Brazil	-23215432	-44763027	7	7			FALSE			AruÃ¡s-do-mato	Megalobulimus		83024	Heterobranchia	Eupulmonata	Stylommatophora	Rhytidoidea	Strophocheilidae
18713442	2018-11-28	2018-11-28 12:15:15 UTC	Brasilia	231737	deboas	2018-11-29 13:33:56 UTC	2019-07-08 22:22:29 UTC	research	CC0	https://www.inaturalist.org/observations/18713442	https://inaturalist-open-data.s3.amazonaws.com/photos/28654380/medium.jpg		2	0	3	Salvador, BR-BA, BR	-130028888833	-385256533333	10	10			FALSE			Asian Tramp Snail	Bradybaena similaris	Asian Tramp Snail	215409	Heterobranchia	Eupulmonata	Stylommatophora	Helicoidea	Camaenidae
18720219	2018-11-29	2018-11-29 20:09:54 UTC	Mid-Atlantic	927137	josev_ge	2018-11-29 20:35:27 UTC	2019-03-26 18:54:51 UTC	research	CC-BY-NC	https://www.inaturalist.org/observations/18720219	https://inaturalist-open-data.s3.amazonaws.com/photos/28665351/medium.jpg		1	0	3	Rua Alcides Rodrigues, 1â€“25, SÃ£o Paulo, SP, BR	-236108633333	-4669033	5	5			FALSE			Bradybaena similaris	Bradybaena similaris	Asian Tramp Snail	215409	Heterobranchia	Eupulmonata	Stylommatophora	Helicoidea	Camaenidae
18752990	2018-11-30	2018-11-30 22:02:56 UTC	Brasilia	923649	fernandofarias	2018-12-01 12:35:03 UTC	2019-02-25 20:47:02 UTC	research	CC-BY-NC	https://www.inaturalist.org/observations/18752990	https://inaturalist-open-data.s3.amazonaws.com/photos/28717174/medium.jpeg	Cellphone as a scale	3	0	2	ServidÃ£o BrasÃ­liano, 61 - Campeche, FlorianÃ³polis - SC, 88063-515, Brasil	-276682695	-484880716	19	19			FALSE			Phyllocaulis tuberculosus	Phyllocaulis tuberculosus		869226	Heterobranchia	Eupulmonata	Systellommatophora	Veronicelloidea	Veronicellidae
18754517	2018-11-30	2018-11-30 12:16:29 UTC	Brasilia	231737	deboas	2018-12-01 14:58:56 UTC	2019-07-01 02:14:11 UTC	research	CC0	https://www.inaturalist.org/observations/18754517	https://inaturalist-open-data.s3.amazonaws.com/photos/28719203/medium.jpg		3	0	3	Murici, Murici, AL, BR	-92068583333	-3587577	10	10			FALSE			Drymaeus flexilabris	Drymaeus flexilabris		805273	Heterobranchia	Eupulmonata	Stylommatophora	Orthalicoidea	Bulimulidae
18758031	2018-12-01	2018-12-01 16:27:00 UTC	Mid-Atlantic	1095247	michelotto	2018-12-01 18:14:46 UTC	2019-04-08 12:26:29 UTC	needs_id	CC-BY-SA	https://www.inaturalist.org/observations/18758031	https://inaturalist-open-data.s3.amazonaws.com/photos/28724505/medium.jpeg		2	0		Cachoeiro de Itapemirim - ES, Brasil	-207450237651	-412902598258	1783	1783			FALSE			Simpulopsis	Simpulopsis		246853	Heterobranchia	Eupulmonata	Stylommatophora	Orthalicoidea	Simpulopsidae
18758036	2018-12-01	2018-12-01 16:27:00 UTC	Mid-Atlantic	1095247	michelotto	2018-12-01 18:14:48 UTC	2021-03-11 15:21:26 UTC	needs_id	CC-BY-SA	https://www.inaturalist.org/observations/18758036	https://inaturalist-open-data.s3.amazonaws.com/photos/28724535/medium.jpeg		4	0		Cachoeiro de Itapemirim - ES, Brasil	-207450237651	-412902598258	1783	1783			FALSE			Bahiensis	Bahiensis		708673	Heterobranchia	Eupulmonata	Stylommatophora	Orthalicoidea	Odontostomidae
18766680	2018-11-25	2018-11-26 03:37:00 UTC	Hawaii	906507	alessandradalia	2018-12-02 01:14:00 UTC	2019-04-10 12:46:28 UTC	needs_id	CC-BY-SA	https://www.inaturalist.org/observations/18766680	https://inaturalist-open-data.s3.amazonaws.com/photos/28739731/medium.jpg		2	0		Guarapiranga, SÃ£o Paulo - SP, Brasil	-237110042292	-467382834513					FALSE			Veronicellidae	Veronicellidae	Leatherleaf Slugs	85104	Heterobranchia	Eupulmonata	Systellommatophora	Veronicelloidea	Veronicellidae
18775666	2017-11-12		Brasilia	87196	mauriciouhle	2018-12-02 13:57:19 UTC	2020-01-18 10:32:46 UTC	research	CC-BY-NC	https://www.inaturalist.org/observations/18775666	https://inaturalist-open-data.s3.amazonaws.com/photos/28755364/medium.jpg	Hyperaulax ridleyi (Smith, 1890)
18775907	2017-11-12		Brasilia	87196	mauriciouhle	2018-12-02 14:07:29 UTC	2020-08-26 14:55:21 UTC	research	CC-BY-NC	https://www.inaturalist.org/observations/18775907	https://inaturalist-open-data.s3.amazonaws.com/photos/28755620/medium.jpg	Ridleia quinquelirata (Smith, 1890) 6mm	1	0		Fernando de Noronha - PE, Brasil	-3839067	-32409007	122	122			FALSE			Ridleyconcha quinquelirata	Ridleyconcha quinquelirata		1124102	Heterobranchia	Eupulmonata	Stylommatophora	Scolodontoidea	Scolodontidae
18789459	2018-12-02	2018-12-02 09:43:38 UTC	Brasilia	231737	deboas	2018-12-03 01:04:44 UTC	2019-03-25 02:56:08 UTC	research	CC0	https://www.inaturalist.org/observations/18789459	https://inaturalist-open-data.s3.amazonaws.com/photos/28779120/medium.jpg		5	0	3	Murici, Murici, AL, BR	-92125466667	-3587323	10	10			FALSE			Oxychona bifasciata	Oxychona bifasciata		805588	Heterobranchia	Eupulmonata	Stylommatophora	Orthalicoidea	Bulimulidae
18868117	2018-12-05	2018-12-06 04:19:00 UTC	Hawaii	1380927	caroline_brasil	2018-12-06 21:59:01 UTC	2019-03-18 04:55:21 UTC	needs_id		https://www.inaturalist.org/observations/18868117	https://static.inaturalist.org/photos/28908825/medium.jpeg		3	0		ItajÃ¡ - GO, 75815-000, Brasil	-190644263	-515461754	82177	82177			FALSE			Bulimulus	Bulimulus		87125	Heterobranchia	Eupulmonata	Stylommatophora	Orthalicoidea	Bulimulidae
18885764	2014-04-27	2014-04-28 06:00:07 UTC	Hawaii	729226	tamiranda	2018-12-07 23:02:59 UTC	2019-03-27 15:52:45 UTC	research	CC-BY-NC	https://www.inaturalist.org/observations/18885764	https://static.inaturalist.org/photos/28940224/medium.jpg		1	0		AltinÃ³polis	-21048041	-47409833	35624	35624			FALSE		google	Bradybaena similaris	Bradybaena similaris	Asian Tramp Snail	215409	Heterobranchia	Eupulmonata	Stylommatophora	Helicoidea	Camaenidae
18887125	2018-08-13	2018-08-13 21:27:00 UTC	Central Time (US & Canada)	370284	idlegrraphics	2018-12-08 00:31:48 UTC	2019-03-20 02:41:06 UTC	needs_id	CC-BY-NC	https://www.inaturalist.org/observations/18887125	https://inaturalist-open-data.s3.amazonaws.com/photos/28942217/medium.jpeg		1	0		Iranduba - State of Amazonas, 69405-000, Brazil	-32651281309	-600419375398	40	40			FALSE			Omalonyx	Omalonyx		469996	Heterobranchia	Eupulmonata	Stylommatophora	Succineoidea	Succineidae
18887126	2018-08-13	2018-08-13 21:29:00 UTC	Central Time (US & Canada)	370284	idlegrraphics	2018-12-08 00:31:50 UTC	2019-03-20 02:40:49 UTC	needs_id	CC-BY-NC	https://www.inaturalist.org/observations/18887126	https://inaturalist-open-data.s3.amazonaws.com/photos/28942250/medium.jpeg		1	0		Iranduba - State of Amazonas, 69405-000, Brazil	-32651281309	-600419375398	40	40			FALSE			Omalonyx	Omalonyx		469996	Heterobranchia	Eupulmonata	Stylommatophora	Succineoidea	Succineidae
18887977	2018-08-13	2018-08-13 21:57:00 UTC	Central Time (US & Canada)	370284	idlegrraphics	2018-12-08 01:35:03 UTC	2022-02-01 06:52:15 UTC	needs_id	CC-BY-NC	https://www.inaturalist.org/observations/18887977	https://inaturalist-open-data.s3.amazonaws.com/photos/28943407/medium.jpeg		2	0		Iranduba - State of Amazonas, 69405-000, Brazil	-32653833333	-600415466667					FALSE			Bulimulidae	Bulimulidae		49778	Heterobranchia	Eupulmonata	Stylommatophora	Orthalicoidea	Bulimulidae
18893980	2016-02-17	2016-02-17 15:22:42 UTC	Mid-Atlantic	87196	mauriciouhle	2018-12-08 11:55:58 UTC	2019-07-01 02:13:48 UTC	research	CC-BY-NC	https://www.inaturalist.org/observations/18893980	https://inaturalist-open-data.s3.amazonaws.com/photos/28954811/medium.jpg	Near Cristalino river	3	0	3	Novo Mundo, Novo Mundo, MT, BR	-95914316053	-559197890335	378	378			FALSE			Drymaeus riberoi	Drymaeus riberoi		803977	Heterobranchia	Eupulmonata	Stylommatophora	Orthalicoidea	Bulimulidae
18900196	2018-12-08	2018-12-08 11:39:00 UTC	Hawaii	1380927	caroline_brasil	2018-12-08 18:50:43 UTC	2020-08-04 00:50:19 UTC	research		https://www.inaturalist.org/observations/18900196	https://static.inaturalist.org/photos/28964645/medium.jpg		2	0		ItajÃ¡ - GO, 75815-000, Brasil	-190644263	-515461754	82177	82177			FALSE			Bradybaena similaris	Bradybaena similaris	Asian Tramp Snail	215409	Heterobranchia	Eupulmonata	Stylommatophora	Helicoidea	Camaenidae
18900453	2015-06-13	2015-06-14 01:58:49 UTC	Brasilia	87196	mauriciouhle	2018-12-08 18:59:18 UTC	2019-12-06 00:56:22 UTC	needs_id	CC-BY-NC	https://www.inaturalist.org/observations/18900453	https://inaturalist-open-data.s3.amazonaws.com/photos/28965799/medium.jpg	Ilha das Couves	2	0	3	Ubatuba, Ubatuba, SP, BR	-234192190398	-448530595296	393	393			FALSE			Simpulopsis	Simpulopsis		246853	Heterobranchia	Eupulmonata	Stylommatophora	Orthalicoidea	Simpulopsidae
18900937	2015-02-18	2015-02-18 22:51:10 UTC	Mid-Atlantic	87196	mauriciouhle	2018-12-08 19:22:59 UTC	2019-11-19 22:42:15 UTC	research	CC-BY-NC	https://www.inaturalist.org/observations/18900937	https://inaturalist-open-data.s3.amazonaws.com/photos/28966624/medium.jpg	Streptartemon abunaensis (Baker, 1914)
18901631	2016-06-01	2016-06-02 02:41:58 UTC	Brasilia	87196	mauriciouhle	2018-12-08 19:52:32 UTC	2022-01-31 21:20:26 UTC	research	CC-BY-NC	https://www.inaturalist.org/observations/18901631	https://inaturalist-open-data.s3.amazonaws.com/photos/28967988/medium.jpg	Helicina sp
18916614	2018-12-08	2018-12-08 17:55:36 UTC	Brasilia	827979	douglas-u-oliveira	2018-12-09 10:45:10 UTC	2020-08-15 17:38:42 UTC	research	CC-BY	https://www.inaturalist.org/observations/18916614	https://inaturalist-open-data.s3.amazonaws.com/photos/28993766/medium.jpeg	iNat (AI) assured it belongs to the Bradybaena genus	1	0	2	15 - St. de HabitaÃ§Ãµes Individuais Norte QL 5 - St. Hab Ind Norte, BrasÃ­lia - DF, 71505-725, Brasil	-157294445038	-478591651917					FALSE	gps	gps	Bradybaena similaris	Bradybaena similaris	Asian Tramp Snail	215409	Heterobranchia	Eupulmonata	Stylommatophora	Helicoidea	Camaenidae
18937014	2018-12-10	2018-12-10 08:48:00 UTC	Brasilia	1383924	renata42	2018-12-10 08:49:21 UTC	2021-10-20 23:38:00 UTC	needs_id		https://www.inaturalist.org/observations/18937014	https://static.inaturalist.org/photos/29029643/medium.jpeg		1	0	2	R. Curitiba, 244 - Centro, Matinhos - PR, 83260-000, Brasil	-258330751	-485438927	20	20			FALSE			Megalobulimus	Megalobulimus paranaguensis		707281	Heterobranchia	Eupulmonata	Stylommatophora	Rhytidoidea	Strophocheilidae
18938823	2018-12-09	2018-12-09 19:27:35 UTC	Brasilia	231737	deboas	2018-12-10 13:32:01 UTC	2019-06-26 18:06:07 UTC	needs_id	CC0	https://www.inaturalist.org/observations/18938823	https://inaturalist-open-data.s3.amazonaws.com/photos/29033152/medium.jpg		3	0	3	Rua BarÃ£o de Loreto, 8, Salvador, BA, BR	-129983666667	-385193466667	10	10			FALSE			Bulimulus	Bulimulus		87125	Heterobranchia	Eupulmonata	Stylommatophora	Orthalicoidea	Bulimulidae
18961140	2018-11-28	2018-11-28 16:15:00 UTC	Hawaii	906507	alessandradalia	2018-12-11 14:56:15 UTC	2019-03-26 18:47:30 UTC	needs_id	CC-BY-SA	https://www.inaturalist.org/observations/18961140	https://inaturalist-open-data.s3.amazonaws.com/photos/29068191/medium.jpg		1	0		Guarapiranga, SÃ£o Paulo - SP, Brasil	-237112961319	-467368529076	1	1			FALSE			Veronicelloidea	Veronicellidae	Leatherleaf Slugs	85104	Heterobranchia	Eupulmonata	Systellommatophora	Veronicelloidea	Veronicellidae
18961862	2018-11-29	2018-11-29 17:51:00 UTC	Hawaii	906507	alessandradalia	2018-12-11 15:43:48 UTC	2021-01-12 16:49:18 UTC	research	CC-BY-SA	https://www.inaturalist.org/observations/18961862	https://inaturalist-open-data.s3.amazonaws.com/photos/29069571/medium.jpg		2	0		Guarapiranga, SÃ£o Paulo - SP, Brasil	-237112700307	-467365894663	1	1			FALSE			Drymaeus semistriatus	Drymaeus semistriatus		904431	Heterobranchia	Eupulmonata	Stylommatophora	Orthalicoidea	Bulimulidae
18969495	2018-12-11	2018-12-11 09:21:39 UTC	Brasilia	827979	douglas-u-oliveira	2018-12-11 22:55:15 UTC	2020-08-15 17:38:31 UTC	research	CC-BY	https://www.inaturalist.org/observations/18969495	https://inaturalist-open-data.s3.amazonaws.com/photos/29082567/medium.jpeg		1	0	2	18 - St. de HabitaÃ§Ãµes Individuais Norte QL 5 - St. Hab Ind Norte, BrasÃ­lia - DF, 71505-725, Brasil	-157294445038	-478588905334					FALSE	gps	gps	Bradybaena similaris	Bradybaena similaris	Asian Tramp Snail	215409	Heterobranchia	Eupulmonata	Stylommatophora	Helicoidea	Camaenidae
19020040	2018-12-13		Brasilia	827979	douglas-u-oliveira	2018-12-14 23:29:11 UTC	2020-08-15 17:38:17 UTC	research	CC-BY	https://www.inaturalist.org/observations/19020040	https://inaturalist-open-data.s3.amazonaws.com/photos/29168900/medium.jpeg		1	0		Shin Ql 5 Conjunto 2 - St. de HabitaÃ§Ãµes Individuais Norte QL 5 Conj. 2 - Lago Norte, BrasÃ­lia - DF, 71505-725, Brasil	-157299222	-478596594	208	208			FALSE			Bradybaena similaris	Bradybaena similaris	Asian Tramp Snail	215409	Heterobranchia	Eupulmonata	Stylommatophora	Helicoidea	Camaenidae
19050218	2018-12-16	2018-12-16 08:03:24 UTC	Pretoria	1391934	emanoellima	2018-12-16 16:49:48 UTC	2022-01-28 15:26:24 UTC	needs_id		https://www.inaturalist.org/observations/19050218	https://static.inaturalist.org/photos/29223154/medium.jpeg		2	0	2	ES-289, Muqui - ES, 29480-000, Brazil	-2096293047	-4124305316	4	4			FALSE	gps	gps	Anthinus	Anthinus		776023	Heterobranchia	Eupulmonata	Stylommatophora	Rhytidoidea	Strophocheilidae
19085262	2004-01-08		Brasilia	1199865	marcos_silveira	2018-12-18 15:22:14 UTC	2019-03-24 17:33:09 UTC	needs_id		https://www.inaturalist.org/observations/19085262	https://static.inaturalist.org/photos/29284900/medium.jpeg		0	0		Porto Acre - AC, 69921-000, Brasil	-97597153066	-676507452244	977	977			FALSE			Euglandina	Euglandina	wolf snails	121014	Heterobranchia	Eupulmonata	Stylommatophora	Oleacinoidea	Spiraxidae
19095485	2018-12-13		Brasilia	463736	pedroabilleira	2018-12-19 03:07:37 UTC	2019-04-21 03:13:27 UTC	needs_id	CC-BY-NC	https://www.inaturalist.org/observations/19095485	https://inaturalist-open-data.s3.amazonaws.com/photos/29302798/medium.jpg		2	0		TeresÃ³polis, RJ, Brasil	-224130524752	-430324108403	152	152			FALSE			AruÃ¡s-do-mato	Megalobulimus		83024	Heterobranchia	Eupulmonata	Stylommatophora	Rhytidoidea	Strophocheilidae
19105653	2018-09-22		Brasilia	1359608	vinisouza128	2018-12-19 20:40:18 UTC	2019-03-24 02:58:37 UTC	research		https://www.inaturalist.org/observations/19105653	https://static.inaturalist.org/photos/29319946/medium.jpg		2	0		ItajÃ¡ - GO, Brasil	-190674706394	-515488370504	1223	1223			FALSE			Caramujo Gigante Africano	Lissachatina fulica	African Giant Snail	502885	Heterobranchia	Eupulmonata	Stylommatophora	Achatinoidea	Achatinidae
19105654	2018-09-22		Brasilia	1359608	vinisouza128	2018-12-19 20:40:18 UTC	2019-07-01 02:13:30 UTC	research		https://www.inaturalist.org/observations/19105654	https://static.inaturalist.org/photos/29320050/medium.jpg		3	0		ItajÃ¡ - GO, Brasil	-190674706394	-515488370504	1223	1223			FALSE			Caramujo Gigante Africano	Lissachatina fulica	African Giant Snail	502885	Heterobranchia	Eupulmonata	Stylommatophora	Achatinoidea	Achatinidae
19123320	2018-12-06	2018-12-06 18:10:00 UTC	Hawaii	906507	alessandradalia	2018-12-20 20:53:35 UTC	2021-10-30 23:37:50 UTC	needs_id	CC-BY-SA	https://www.inaturalist.org/observations/19123320	https://inaturalist-open-data.s3.amazonaws.com/photos/29353836/medium.jpg		1	0		Guarapiranga, SÃ£o Paulo - SP, Brasil	-237113077847	-467361795927					FALSE			Drymaeus	Drymaeus		49777	Heterobranchia	Eupulmonata	Stylommatophora	Orthalicoidea	Bulimulidae
19141041	2018-12-20	2018-12-20 14:20:04 UTC	Mid-Atlantic	1232282	camazine	2018-12-21 22:21:08 UTC	2019-10-26 12:42:53 UTC	research	CC-BY	https://www.inaturalist.org/observations/19141041	https://static.inaturalist.org/photos/29385988/medium.jpg		1	0	3	Estrada Jorn Jaime Arruda Ramos, 384, Florianopolis, SC, BR	-273928466667	-484211366667	10	10			FALSE			Drymaeus interpunctus	Drymaeus interpunctus		929726	Heterobranchia	Eupulmonata	Stylommatophora	Orthalicoidea	Bulimulidae
19208631	2018-12-24		Brasilia	1359608	vinisouza128	2018-12-25 05:14:10 UTC	2019-06-29 12:07:15 UTC	needs_id		https://www.inaturalist.org/observations/19208631	https://static.inaturalist.org/photos/29504968/medium.jpg		2	0		ItajÃ¡ - GO, Brasil	-190674706394	-515488370504	1223	1223			FALSE			Lesmas-lixa	Veronicellidae	Leatherleaf Slugs	85104	Heterobranchia	Eupulmonata	Systellommatophora	Veronicelloidea	Veronicellidae
19212938	2018-12-24		Lima	776227	edson_guilherme	2018-12-25 15:25:46 UTC	2019-10-26 20:14:03 UTC	research	CC-BY-NC	https://www.inaturalist.org/observations/19212938	https://inaturalist-open-data.s3.amazonaws.com/photos/29512431/medium.jpg		2	0		Rio Branco, Acre, Brazil	-99555466667	-678725066667					FALSE			Corona incisa	Corona incisa		741564	Heterobranchia	Eupulmonata	Stylommatophora	Orthalicoidea	Orthalicidae
19223384	2018-12-26	2018-12-26 02:25:46 UTC	Mid-Atlantic	1386304	mbgondolfo	2018-12-26 02:26:58 UTC	2022-01-23 00:22:11 UTC	needs_id		https://www.inaturalist.org/observations/19223384	https://static.inaturalist.org/photos/29530392/medium.jpg		6	0	3	Rua Rio Branco, 246â€“372, Colorado, PR, BR	-228372767525	-519772000016	8	8			FALSE			Limacoidei	Limacoidei		781353	Heterobranchia	Eupulmonata	Stylommatophora
19232006	2018-12-26	2018-12-26 12:10:23 UTC	Africa/Johannesburg	289144	suziecastello	2018-12-26 16:24:42 UTC	2020-05-22 15:09:28 UTC	research	CC-BY-NC	https://www.inaturalist.org/observations/19232006	https://inaturalist-open-data.s3.amazonaws.com/photos/29545282/medium.jpeg		2	0	2	R. dos IpÃªs, 267 - Carlos Guinle, TeresÃ³polis - RJ, 25958-770, Brazil	-224541015625	-429728088379					FALSE	gps	gps	Vaginulus taunaisii	Vaginulus taunaisii		882787	Heterobranchia	Eupulmonata	Systellommatophora	Veronicelloidea	Veronicellidae
19237151	2018-12-26	2018-12-26 21:44:25 UTC	Brasilia	1401006	henriquealexsander	2018-12-26 21:47:40 UTC	2021-04-07 16:24:22 UTC	needs_id	CC-BY-NC	https://www.inaturalist.org/observations/19237151	https://inaturalist-open-data.s3.amazonaws.com/photos/29554265/medium.jpeg		3	0	2	R. Concriz, 41 - SÃ£o Braz, Curitiba - PR, 82315-150, Brasil	-254173448335	-493548610434	6	6			FALSE	gps	gps	Common Land Snails and Slugs	Stylommatophora	Common Land Snails and Slugs	47485	Heterobranchia	Eupulmonata	Stylommatophora
19247544	2018-12-25	2018-12-25 10:54:25 UTC	Africa/Johannesburg	1391934	emanoellima	2018-12-27 11:12:10 UTC	2020-07-08 05:29:31 UTC	research		https://www.inaturalist.org/observations/19247544	https://static.inaturalist.org/photos/29572631/medium.jpeg		3	0	2	ES-289, Muqui - ES, 29480-000, Brazil	-20969165802	-413315124512					FALSE	gps	gps	African Giant Snail	Lissachatina fulica	African Giant Snail	502885	Heterobranchia	Eupulmonata	Stylommatophora	Achatinoidea	Achatinidae
19258711	2018-12-19	2018-12-19 23:07:00 UTC	Hawaii	906507	alessandradalia	2018-12-28 00:08:00 UTC	2021-12-13 02:15:47 UTC	research	CC-BY-SA	https://www.inaturalist.org/observations/19258711	https://inaturalist-open-data.s3.amazonaws.com/photos/29593093/medium.jpg		3	0		Guarapiranga, SÃ£o Paulo - SP, Brasil	-237117248586	-467358309953	2	2			FALSE			Drymaeus semistriatus	Drymaeus semistriatus		904431	Heterobranchia	Eupulmonata	Stylommatophora	Orthalicoidea	Bulimulidae
19276050	2018-12-28	2018-12-28 21:40:56 UTC	Mid-Atlantic	1396587	mrhellio	2018-12-28 21:41:36 UTC	2021-05-09 18:22:45 UTC	research		https://www.inaturalist.org/observations/19276050	https://static.inaturalist.org/photos/29624744/medium.jpg		5	0	3	Rua Tocantins, 68â€“84, NiterÃ³i, RJ, BR	-229141966667	-430842055	30	30			FALSE			Caramujo Gigante Africano	Lissachatina fulica	African Giant Snail	502885	Heterobranchia	Eupulmonata	Stylommatophora	Achatinoidea	Achatinidae
19276767	2018-12-27	2018-12-28 06:03:00 UTC	Hawaii	788964	mzamoner	2018-12-28 22:16:30 UTC	2021-10-30 23:37:51 UTC	research		https://www.inaturalist.org/observations/19276767	https://static.inaturalist.org/photos/29625988/medium.jpeg		2	0		Morretes - PR, 83350-000, Brasil	-254335777778	-488757361111					FALSE			Drymaeus papyrifactus	Drymaeus papyrifactus		805255	Heterobranchia	Eupulmonata	Stylommatophora	Orthalicoidea	Bulimulidae
19288163	2018-12-29	2018-12-29 14:08:54 UTC	Brasilia	63410	thiagorbm	2018-12-29 14:12:46 UTC	2020-08-09 20:11:23 UTC	research	CC-BY-NC	https://www.inaturalist.org/observations/19288163	https://inaturalist-open-data.s3.amazonaws.com/photos/29646335/medium.jpeg	Em folha de areca bambu (Dypsis lutescens).	1	0	2	Sh Jardim BotÃ¢nico/CondomÃ­nio Quintas Bela Vista Conjunto e - Jardim BotÃ¢nico, BrasÃ­lia - DF, 70297-400, Brasil	-158751087189	-477987670898					FALSE	gps	gps	Drymaeus gereti	Drymaeus gereti		904507	Heterobranchia	Eupulmonata	Stylommatophora	Orthalicoidea	Bulimulidae
19289754	2018-12-29	2018-12-29 08:39:44 UTC	Mid-Atlantic	273418	iandavies	2018-12-29 16:09:16 UTC	2021-04-20 23:23:24 UTC	research		https://www.inaturalist.org/observations/19289754	https://static.inaturalist.org/photos/29723457/medium.jpg		3	1	3	Iporanga, Iporanga, SP, BR	-242782633333	-484196616667	200	200			FALSE			Megalobulimus dryades	Megalobulimus dryades		1236206	Heterobranchia	Eupulmonata	Stylommatophora	Rhytidoidea	Strophocheilidae
19293694	2018-12-29	2018-12-29 10:10:07 UTC	Brasilia	827979	douglas-u-oliveira	2018-12-29 19:47:38 UTC	2020-08-15 17:38:10 UTC	needs_id	CC-BY	https://www.inaturalist.org/observations/19293694	https://inaturalist-open-data.s3.amazonaws.com/photos/29655878/medium.jpeg		2	0	2	16 - St. de HabitaÃ§Ãµes Individuais Norte QL 5 - St. Hab Ind Norte, BrasÃ­lia - DF, 71505-725, Brasil	-157295020478	-478589127535	3	3			FALSE			Leatherleaf Slugs	Veronicellidae	Leatherleaf Slugs	85104	Heterobranchia	Eupulmonata	Systellommatophora	Veronicelloidea	Veronicellidae
19318423	2018-12-30	2018-12-30 22:25:58 UTC	Mid-Atlantic	186244	jocateme	2018-12-30 22:26:49 UTC	2019-01-24 22:44:38 UTC	needs_id	CC-BY-NC-SA	https://www.inaturalist.org/observations/19318423	https://inaturalist-open-data.s3.amazonaws.com/photos/29699661/medium.jpg		2	0	3	Rua Agostinho JosÃ© Cabral, 261, Tiradentes, MG, BR	-211074619135	-441681560409	30	30			FALSE			Veronicellidae	Veronicellidae	Leatherleaf Slugs	85104	Heterobranchia	Eupulmonata	Systellommatophora	Veronicelloidea	Veronicellidae
19318868	2018-12-30	2018-12-30 22:41:45 UTC	Mid-Atlantic	1232282	camazine	2018-12-30 22:46:13 UTC	2018-12-31 21:03:52 UTC	research	CC-BY	https://www.inaturalist.org/observations/19318868	https://static.inaturalist.org/photos/29700458/medium.jpg		1	0	3	Avenida Tom Traugott Wildi, 654, Florianopolis, SC, BR	-2739753	-48416375	5	5			FALSE			African Giant Snail	Lissachatina fulica	African Giant Snail	502885	Heterobranchia	Eupulmonata	Stylommatophora	Achatinoidea	Achatinidae
19351447	2019-01-01	2019-01-01 11:38:37 UTC	Brasilia	63410	thiagorbm	2019-01-01 11:56:03 UTC	2020-08-09 15:16:37 UTC	needs_id	CC-BY-NC	https://www.inaturalist.org/observations/19351447	https://inaturalist-open-data.s3.amazonaws.com/photos/29757238/medium.jpeg		1	0	2	Distrito Federal, BrasÃ­lia, BR	-158750457764	-477988624573					FALSE	gps	gps	Drymaeus	Drymaeus gereti		904507	Heterobranchia	Eupulmonata	Stylommatophora	Orthalicoidea	Bulimulidae
19375109	2018-12-30	2018-12-30 17:52:56 UTC	Brasilia	231737	deboas	2019-01-02 13:12:40 UTC	2019-04-02 13:23:15 UTC	research	CC0	https://www.inaturalist.org/observations/19375109	https://inaturalist-open-data.s3.amazonaws.com/photos/29797494/medium.jpg		2	0	3	Campo Formoso, BR-BA, BR	-100758	-407565	50	50			FALSE			Megalobulimus conicus	Megalobulimus conicus		83025	Heterobranchia	Eupulmonata	Stylommatophora	Rhytidoidea	Strophocheilidae
19394408	2018-12-23	2018-12-23 21:16:05 UTC	Brasilia	827979	douglas-u-oliveira	2019-01-03 09:00:51 UTC	2020-08-15 17:38:03 UTC	needs_id	CC-BY	https://www.inaturalist.org/observations/19394408	https://inaturalist-open-data.s3.amazonaws.com/photos/29829682/medium.jpeg		1	0	2	18 - St. de HabitaÃ§Ãµes Individuais Norte QL 5 - St. Hab Ind Norte, BrasÃ­lia - DF, 71505-725, Brasil	-15729389285	-478587716845	8	8			FALSE			Bulimulus	Bulimulus		87125	Heterobranchia	Eupulmonata	Stylommatophora	Orthalicoidea	Bulimulidae
19397404	2018-12-27	2018-12-27 12:20:02 UTC	Brasilia	827979	douglas-u-oliveira	2019-01-03 13:12:09 UTC	2020-08-15 17:37:38 UTC	research	CC-BY	https://www.inaturalist.org/observations/19397404	https://inaturalist-open-data.s3.amazonaws.com/photos/29833989/medium.jpeg		1	0	2	18 - St. de HabitaÃ§Ãµes Individuais Norte QL 5 - St. Hab Ind Norte, BrasÃ­lia - DF, 71505-725, Brasil	-157294034891	-478588782746	16	16			FALSE			Bradybaena similaris	Bradybaena similaris	Asian Tramp Snail	215409	Heterobranchia	Eupulmonata	Stylommatophora	Helicoidea	Camaenidae
19403802	2019-01-03	2019-01-03 18:47:56 UTC	Mid-Atlantic	554580	rafael_marcondes	2019-01-03 19:52:33 UTC	2020-08-22 22:39:39 UTC	research	CC-BY-NC	https://www.inaturalist.org/observations/19403802	https://inaturalist-open-data.s3.amazonaws.com/photos/29844477/medium.jpg		3	0	3	11250-000, Bertioga, SP, BR	-237343664601	-461448746573	2468	2468			FALSE			Peltella palliolum	Peltella palliolum		905994	Heterobranchia	Eupulmonata	Stylommatophora	Orthalicoidea	Bulimulidae
19417534	2019-01-04	2019-01-04 09:17:14 UTC	Mid-Atlantic	1232282	camazine	2019-01-04 13:42:48 UTC	2020-06-14 22:13:46 UTC	needs_id	CC-BY	https://www.inaturalist.org/observations/19417534	https://static.inaturalist.org/photos/29876162/medium.jpg		3	1	3	Estrada Jorn Jaime Arruda Ramos, 840, Florianopolis, SC, BR	-27392845	-484216916667	5	5			FALSE			Leatherleaf Slugs	Veronicellidae	Leatherleaf Slugs	85104	Heterobranchia	Eupulmonata	Systellommatophora	Veronicelloidea	Veronicellidae
19423426	2018-12-31		Brasilia	1359608	vinisouza128	2019-01-04 19:57:29 UTC	2019-03-18 00:50:18 UTC	research		https://www.inaturalist.org/observations/19423426	https://static.inaturalist.org/photos/29878764/medium.jpg		2	0		ItajÃ¡ - GO, Brasil	-190674706394	-515488370504	1223	1223			FALSE			Caramujo Gigante Africano	Lissachatina fulica	African Giant Snail	502885	Heterobranchia	Eupulmonata	Stylommatophora	Achatinoidea	Achatinidae
19423429	2018-12-31		Brasilia	1359608	vinisouza128	2019-01-04 19:57:32 UTC	2019-03-18 00:50:16 UTC	research		https://www.inaturalist.org/observations/19423429	https://static.inaturalist.org/photos/29878797/medium.jpg		2	0		ItajÃ¡ - GO, Brasil	-190674706394	-515488370504	1223	1223			FALSE			Caramujo Gigante Africano	Lissachatina fulica	African Giant Snail	502885	Heterobranchia	Eupulmonata	Stylommatophora	Achatinoidea	Achatinidae
19427666	2019-01-04	2019-01-04 23:08:33 UTC	Mid-Atlantic	1356599	lrech	2019-01-04 23:11:41 UTC	2020-07-08 05:29:42 UTC	research	CC-BY-NC-ND	https://www.inaturalist.org/observations/19427666	https://inaturalist-open-data.s3.amazonaws.com/photos/29886172/medium.jpg		4	0	3	ParanÃ¡, BR	-231529922584	-4963475827	10	30217	obscured		TRUE			Caramujo Gigante Africano	Lissachatina fulica	African Giant Snail	502885	Heterobranchia	Eupulmonata	Stylommatophora	Achatinoidea	Achatinidae
19464187	2019-01-06	2019-01-06 12:15:16 UTC	Brasilia	885486	rafaelmartins	2019-01-06 12:19:07 UTC	2019-10-06 21:11:01 UTC	research		https://www.inaturalist.org/observations/19464187	https://static.inaturalist.org/photos/29946962/medium.jpg		2	0	2	R. ColÃºmbia, 258 - BrasilÃ¢ndia, SÃ£o Paulo - SP, 02844-040, Brasil	-2347257008	-4668783833	19	19			FALSE			Asian Tramp Snail	Bradybaena similaris	Asian Tramp Snail	215409	Heterobranchia	Eupulmonata	Stylommatophora	Helicoidea	Camaenidae
19465316	2018-12-30		Brasilia	836445	flaviomendes	2019-01-06 13:47:31 UTC	2019-03-18 00:49:52 UTC	needs_id	CC-BY-NC	https://www.inaturalist.org/observations/19465316	https://inaturalist-open-data.s3.amazonaws.com/photos/29948534/medium.jpeg		2	0		Convento da Penha, Vila Velha - ES, Brasil	-203297825174	-402867815546	277	277			FALSE			Thaumastus	Thaumastus		636541	Heterobranchia	Eupulmonata	Stylommatophora	Orthalicoidea	Megaspiridae
19494851	2016-12-29		Brasilia	1336000	canta4	2019-01-07 18:39:59 UTC	2020-06-06 15:46:37 UTC	needs_id		https://www.inaturalist.org/observations/19494851	https://static.inaturalist.org/photos/29997691/medium.jpeg		3	1		ValparaÃ­so, PetrÃ³polis - RJ, Brazil	-225305055556	-431954333333	30	30			FALSE			Leatherleaf Slugs	Veronicellidae	Leatherleaf Slugs	85104	Heterobranchia	Eupulmonata	Systellommatophora	Veronicelloidea	Veronicellidae
19559329	2019-01-05	2019-01-05 19:03:16 UTC	Mid-Atlantic	87196	mauriciouhle	2019-01-10 22:26:52 UTC	2019-03-31 12:16:24 UTC	needs_id	CC-BY-NC	https://www.inaturalist.org/observations/19559329	https://inaturalist-open-data.s3.amazonaws.com/photos/30105870/medium.jpg	Simpulopsis sp.
19580734	2007-11-10		Brasilia	1004030	cascorreia	2019-01-12 01:12:07 UTC	2019-07-28 20:36:56 UTC	research	CC-BY-NC	https://www.inaturalist.org/observations/19580734	https://inaturalist-open-data.s3.amazonaws.com/photos/30142329/medium.jpeg	Na ChÃ¡cara Angaturama.	2	0		CondomÃ­nio Euler Paranhos - Sobradinho, BrasÃ­lia - DF, Brasil	-157344179857	-477383474035	4	4			FALSE			Megalobulimus abbreviatus	Megalobulimus abbreviatus		83026	Heterobranchia	Eupulmonata	Stylommatophora	Rhytidoidea	Strophocheilidae
19580777	2019-01-11	2019-01-12 00:12:34 UTC	Brasilia	1110464	rsoaresm	2019-01-12 01:15:58 UTC	2019-01-16 18:48:25 UTC	research		https://www.inaturalist.org/observations/19580777	https://static.inaturalist.org/photos/30142515/medium.jpg		2	0	3	Estrada para Arraial D'ajuda, Porto Seguro, BA, BR	-164581783333	-390606916667	8	8			FALSE			Lissachatina fulica	Lissachatina fulica	African Giant Snail	502885	Heterobranchia	Eupulmonata	Stylommatophora	Achatinoidea	Achatinidae
19580831	2006-12-03		Brasilia	1004030	cascorreia	2019-01-12 01:20:39 UTC	2019-09-03 13:09:30 UTC	needs_id	CC-BY-NC	https://www.inaturalist.org/observations/19580831	https://inaturalist-open-data.s3.amazonaws.com/photos/30142597/medium.jpeg	Na ChÃ¡cara Angaturama.	2	0		CondomÃ­nio Euler Paranhos - Sobradinho, BrasÃ­lia - DF, Brasil	-15734423437	-477383443241	8	8			FALSE			AruÃ¡s-do-mato	Megalobulimus		83024	Heterobranchia	Eupulmonata	Stylommatophora	Rhytidoidea	Strophocheilidae
19580969	2009-03-08		Brasilia	1004030	cascorreia	2019-01-12 01:26:52 UTC	2019-03-20 01:59:12 UTC	needs_id	CC-BY-NC	https://www.inaturalist.org/observations/19580969	https://inaturalist-open-data.s3.amazonaws.com/photos/30142754/medium.jpeg	Na chÃ¡cara Angaturama.	2	0		CondomÃ­nio Euler Paranhos - Sobradinho, BrasÃ­lia - DF, Brasil	-157344178496	-477383523989	8	8			FALSE			AruÃ¡s-do-mato	Megalobulimus		83024	Heterobranchia	Eupulmonata	Stylommatophora	Rhytidoidea	Strophocheilidae
19581027	2007-11-23		Brasilia	1004030	cascorreia	2019-01-12 01:28:27 UTC	2019-01-13 02:17:45 UTC	needs_id	CC-BY-NC	https://www.inaturalist.org/observations/19581027	https://inaturalist-open-data.s3.amazonaws.com/photos/30142795/medium.jpeg	Na chÃ¡cara Angaturama.	1	0		CondomÃ­nio Euler Paranhos - Sobradinho, BrasÃ­lia - DF, Brasil	-157344334648	-477383444933	8	8			FALSE			Megalobulimus	Megalobulimus		83024	Heterobranchia	Eupulmonata	Stylommatophora	Rhytidoidea	Strophocheilidae
19602366	2019-01-12	2019-01-12 19:56:13 UTC	Brasilia	231737	deboas	2019-01-13 01:10:39 UTC	2021-11-14 03:41:57 UTC	research	CC0	https://www.inaturalist.org/observations/19602366	https://inaturalist-open-data.s3.amazonaws.com/photos/30178781/medium.jpg		4	0	3	48280-000, Mata De Sao Joao, BA, BR	-125651791133	-380037337169	5	5			FALSE			Cyclodontina inflata	Cyclodontina inflata		602545	Heterobranchia	Eupulmonata	Stylommatophora	Orthalicoidea	Odontostomidae
19620614	2019-01-12	2019-01-12 19:35:11 UTC	Brasilia	827979	douglas-u-oliveira	2019-01-13 19:32:33 UTC	2020-08-15 17:37:32 UTC	research	CC-BY	https://www.inaturalist.org/observations/19620614	https://inaturalist-open-data.s3.amazonaws.com/photos/30209376/medium.jpeg		1	0	2	18 - St. de HabitaÃ§Ãµes Individuais Norte QL 5 - St. Hab Ind Norte, BrasÃ­lia - DF, 71505-725, Brasil	-157294471549	-478588975824	8	8			FALSE			Bradybaena similaris	Bradybaena similaris	Asian Tramp Snail	215409	Heterobranchia	Eupulmonata	Stylommatophora	Helicoidea	Camaenidae
19636851	2019-01-14	2019-01-14 10:58:27 UTC	Brasilia	1136916	ricardo190	2019-01-14 12:06:32 UTC	2020-12-05 01:37:13 UTC	research		https://www.inaturalist.org/observations/19636851	https://static.inaturalist.org/photos/30236972/medium.jpg		2	0	3	Atlantic Ocean, , BA, BR	-143165633333	-38995845	16	16			FALSE			Otostomus signatus	Otostomus signatus		853463	Heterobranchia	Eupulmonata	Stylommatophora	Orthalicoidea	Bulimulidae
19670062	2019-01-15		Brasilia	886737	ehmaia	2019-01-16 05:04:22 UTC	2019-04-08 18:06:27 UTC	needs_id	CC-BY-NC	https://www.inaturalist.org/observations/19670062	https://inaturalist-open-data.s3.amazonaws.com/photos/30295345/medium.jpg		3	0		Curitiba, PR, Brasil	-254175413262	-493059818255	15	15			FALSE			Euconulidae	Euconulidae	Hive Snails	85771	Heterobranchia	Eupulmonata	Stylommatophora	Trochomorphoidea	Euconulidae
19690849	2019-01-17	2019-01-17 10:00:00 UTC	Brasilia	396337	fabianomcb	2019-01-17 11:21:15 UTC	2019-03-18 00:48:19 UTC	research		https://www.inaturalist.org/observations/19690849	https://static.inaturalist.org/photos/30332034/medium.jpeg		2	0	2	Av. dos JerivÃ¡s, 503 - Cachoeira do Bom Jesus, FlorianÃ³polis - SC, Brasil	-27420388	-484246837	20	20			FALSE			Caramujo Gigante Africano	Lissachatina fulica	African Giant Snail	502885	Heterobranchia	Eupulmonata	Stylommatophora	Achatinoidea	Achatinidae
19695611	2016-03-26		Brasilia	1422296	geraldompereira	2019-01-17 18:26:05 UTC	2019-04-28 23:55:45 UTC	needs_id	CC-BY-NC	https://www.inaturalist.org/observations/19695611	https://static.inaturalist.org/photos/30339918/medium.jpeg	Orthalicus aff. reses (Say, 1830)	3	0		Pres. Juscelino - MG, Brasil	-186389297	-440604301	19845	19845			FALSE			Orthalicoidea	Orthalicoidea		415643	Heterobranchia	Eupulmonata	Stylommatophora	Orthalicoidea
19698365	2019-01-13		Brasilia	513030	saviorodrigues	2019-01-17 20:38:00 UTC	2019-03-18 00:38:51 UTC	needs_id	CC-BY-NC	https://www.inaturalist.org/observations/19698365	https://static.inaturalist.org/photos/30342786/medium.jpeg	In Brazil it known by the name "jatutÃ¡" also called "caramujo branco" for white snail.	3	0		Porto Ferreira - State of SÃ£o Paulo, Brazil	-218508295767	-474208480811	122	122			FALSE			AruÃ¡s-do-mato	Megalobulimus		83024	Heterobranchia	Eupulmonata	Stylommatophora	Rhytidoidea	Strophocheilidae
19703818	2018-12-28		Brasilia	157358	andre_menegotto	2019-01-18 01:52:15 UTC	2019-07-31 12:03:59 UTC	needs_id	CC-BY-NC	https://www.inaturalist.org/observations/19703818	https://inaturalist-open-data.s3.amazonaws.com/photos/30352337/medium.jpg		3	0		Santa Maria - RS, Brasil	-297313167826	-535435708551	31	31			FALSE			Bulimulidae	Bulimulidae		49778	Heterobranchia	Eupulmonata	Stylommatophora	Orthalicoidea	Bulimulidae
19748497	2016-07-02	2016-07-02 21:29:00 UTC	Eastern Time (US & Canada)	439575	eamonccorbett	2019-01-20 04:46:12 UTC	2020-07-08 05:29:47 UTC	research	CC-BY	https://www.inaturalist.org/observations/19748497	https://inaturalist-open-data.s3.amazonaws.com/photos/30429055/medium.jpeg		5	0		Curado, Recife - State of Pernambuco, Brazil	-80772583203	-349646925814	178	178			FALSE			Caramujo Gigante Africano	Lissachatina fulica	African Giant Snail	502885	Heterobranchia	Eupulmonata	Stylommatophora	Achatinoidea	Achatinidae
19748499	2016-07-02	2016-07-02 21:26:00 UTC	Eastern Time (US & Canada)	439575	eamonccorbett	2019-01-20 04:46:14 UTC	2019-04-08 18:21:59 UTC	needs_id	CC-BY	https://www.inaturalist.org/observations/19748499	https://inaturalist-open-data.s3.amazonaws.com/photos/30429071/medium.jpeg		1	0		Curado, Recife - State of Pernambuco, Brazil	-80772583203	-349646925814	178	178			FALSE			Strophocheilidae	Strophocheilidae		86086	Heterobranchia	Eupulmonata	Stylommatophora	Rhytidoidea	Strophocheilidae
19754119	2019-01-20	2019-01-20 02:21:32 UTC	Brasilia	1095247	michelotto	2019-01-20 11:38:58 UTC	2019-03-26 18:44:28 UTC	needs_id	CC-BY-SA	https://www.inaturalist.org/observations/19754119	https://inaturalist-open-data.s3.amazonaws.com/photos/30438240/medium.jpeg		2	0	2	Unnamed Road, Alegre - ES, 29500-000, Brasil	-207793536435	-414740873873	1052	1052			FALSE	gps	gps	Solaropsis	Solaropsis		489683	Heterobranchia	Eupulmonata	Stylommatophora	Sagdoidea	Solaropsidae
19760432	2019-01-15		Brasilia	836445	flaviomendes	2019-01-20 18:48:21 UTC	2019-03-25 03:05:58 UTC	needs_id	CC-BY-NC	https://www.inaturalist.org/observations/19760432	https://inaturalist-open-data.s3.amazonaws.com/photos/30448478/medium.jpeg		1	0		SÃ­tio Cristal, Domingos Martins - ES, Brasil	-202133133003	-408317825981	776	776			FALSE			Veronicellidae	Veronicellidae	Leatherleaf Slugs	85104	Heterobranchia	Eupulmonata	Systellommatophora	Veronicelloidea	Veronicellidae
19778502	2019-01-21	2019-01-21 12:36:33 UTC	Mid-Atlantic	1437883	bruno170	2019-01-21 12:36:49 UTC	2019-06-25 20:39:37 UTC	research		https://www.inaturalist.org/observations/19778502	https://static.inaturalist.org/photos/30479670/medium.jpg		3	0	3	Rua Tiradentes, 122, Montenegro, RS, BR	-296775096422	-514620738477	10	10			FALSE			Garden Snail	Cornu aspersum	Garden Snail	480298	Heterobranchia	Eupulmonata	Stylommatophora	Helicoidea	Helicidae
19802373	2019-01-10	2019-01-10 23:48:48 UTC	Brasilia	994434	hanna30	2019-01-22 16:01:18 UTC	2020-07-08 05:29:59 UTC	research		https://www.inaturalist.org/observations/19802373	https://static.inaturalist.org/photos/30522729/medium.jpeg		2	0	2	Rio de Janeiro - RJ, 20930, Brasil	-228859845	-432321242	19	19			FALSE	gps	gps	African Giant Snail	Lissachatina fulica	African Giant Snail	502885	Heterobranchia	Eupulmonata	Stylommatophora	Achatinoidea	Achatinidae
19839494	2019-01-24	2019-01-24 09:02:52 UTC	Brasilia	866381	manoelamoreira	2019-01-24 10:35:10 UTC	2019-07-01 02:13:16 UTC	research		https://www.inaturalist.org/observations/19839494	https://static.inaturalist.org/photos/30586095/medium.jpg		3	0	3	57940-000, SÃ£o Miguel dos Milagres, AL, BR	-92383631745	-353958416423	4733	4733			FALSE			Caramujo Gigante Africano	Lissachatina fulica	African Giant Snail	502885	Heterobranchia	Eupulmonata	Stylommatophora	Achatinoidea	Achatinidae
19858053	2017-02-26		Brasilia	46394	elivieira	2019-01-25 07:42:24 UTC	2019-07-01 02:13:07 UTC	research	CC-BY-NC	https://www.inaturalist.org/observations/19858053	https://static.inaturalist.org/photos/30617941/medium.jpeg		3	0		RosÃ¡rio, Patos de Minas - MG, Brazil	-185788779512	-465156084102	1589	1589			FALSE			Caramujo Gigante Africano	Lissachatina fulica	African Giant Snail	502885	Heterobranchia	Eupulmonata	Stylommatophora	Achatinoidea	Achatinidae
19860480	2019-01-16	2019-01-16 16:32:09 UTC	Pacific Time (US & Canada)	213838	vireolanius	2019-01-25 12:56:41 UTC	2022-01-31 21:20:04 UTC	needs_id	CC-BY-NC	https://www.inaturalist.org/observations/19860480	https://inaturalist-open-data.s3.amazonaws.com/photos/30622552/medium.jpg		1	0	3	palmari, brazil	-4289181	-70293757					FALSE			Helicinidae	Helicina		88762	Neritimorpha		Cycloneritida	Helicinoidea	Helicinidae
19864376	2019-01-24	2019-01-24 19:27:45 UTC	Brasilia	827979	douglas-u-oliveira	2019-01-25 18:27:55 UTC	2020-08-15 17:37:22 UTC	research	CC-BY	https://www.inaturalist.org/observations/19864376	https://inaturalist-open-data.s3.amazonaws.com/photos/30629265/medium.jpeg		1	0	2	18 - St. de HabitaÃ§Ãµes Individuais Norte QL 5 - St. Hab Ind Norte, BrasÃ­lia - DF, 71505-725, Brasil	-157293184633	-478588044952	8	8			FALSE			Bradybaena similaris	Bradybaena similaris	Asian Tramp Snail	215409	Heterobranchia	Eupulmonata	Stylommatophora	Helicoidea	Camaenidae
19913848	2019-01-11		Brasilia	1222005	isismedri	2019-01-27 21:59:23 UTC	2021-10-22 15:31:29 UTC	research	CC-BY-NC	https://www.inaturalist.org/observations/19913848	https://inaturalist-open-data.s3.amazonaws.com/photos/30715693/medium.jpg	Mating formation during copula of land snails.	3	0		Vila EsperanÃ§a, MaringÃ¡ - PR, Brasil	-234060945	-519314495	9	9			FALSE			Macrochlamys indica	Macrochlamys indica	horntail snail	362745	Heterobranchia	Eupulmonata	Stylommatophora	Helicarionoidea	Ariophantidae
20005238	2019-02-01	2019-02-01 09:06:22 UTC	Mid-Atlantic	1437883	bruno170	2019-02-01 09:16:51 UTC	2020-01-17 20:02:25 UTC	needs_id		https://www.inaturalist.org/observations/20005238	https://static.inaturalist.org/photos/30879332/medium.jpg		2	0	3	Rua Tiradentes, 140, Montenegro, RS, BR	-296775490372	-514622908552	5	5			FALSE			Lesmas-lixa	Veronicellidae	Leatherleaf Slugs	85104	Heterobranchia	Eupulmonata	Systellommatophora	Veronicelloidea	Veronicellidae
20008313	2012-10-24		Brasilia	1452102	cissusjal	2019-02-01 11:47:58 UTC	2022-01-27 15:11:06 UTC	needs_id	CC-BY-NC	https://www.inaturalist.org/observations/20008313	https://inaturalist-open-data.s3.amazonaws.com/photos/30881232/medium.jpeg	National Park of Serra dos Ã“rgÃ£os, TeresÃ³polis-RJ	4	0		TeresÃ³polis - RJ, Brasil	-224090709831	-43027993185	488	488			FALSE			Megalobulimus	Megalobulimus		83024	Heterobranchia	Eupulmonata	Stylommatophora	Rhytidoidea	Strophocheilidae
20033105	2018-01-08		Brasilia	1222005	isismedri	2019-02-02 17:11:27 UTC	2020-01-27 23:58:07 UTC	needs_id	CC-BY-NC	https://www.inaturalist.org/observations/20033105	https://inaturalist-open-data.s3.amazonaws.com/photos/30926068/medium.jpg		1	0		Vila EsperanÃ§a, MaringÃ¡ - PR, Brasil	-234061748151	-51931476444	4	4			FALSE			Macrochlamys	Macrochlamys		362746	Heterobranchia	Eupulmonata	Stylommatophora	Helicarionoidea	Ariophantidae
20178059	2019-02-06	2019-02-06 08:58:18 UTC	Mid-Atlantic	865087	luisfelipe4	2019-02-07 08:54:43 UTC	2020-07-08 05:29:50 UTC	research		https://www.inaturalist.org/observations/20178059	https://static.inaturalist.org/photos/31138053/medium.jpg		3	0	3	Rua OrobÃ³, 373, SÃ£o Paulo, SP, BR	-2355047	-467163116667	7	7			FALSE			Caramujo Gigante Africano	Lissachatina fulica	African Giant Snail	502885	Heterobranchia	Eupulmonata	Stylommatophora	Achatinoidea	Achatinidae
20219507	2016-01-22	2016-01-22 15:54:29 UTC	Eastern Time (US & Canada)	1448609	brunoasm	2019-02-09 07:06:44 UTC	2021-05-12 23:49:28 UTC	needs_id	CC-BY	https://www.inaturalist.org/observations/20219507	https://inaturalist-open-data.s3.amazonaws.com/photos/31211539/medium.jpeg		3	0	2	R. Guedes de Brito, 577 - Novo Horizonte, Serrinha - BA, 48700-000, Brazil	-116763246609	-390096636862	22504	22504			FALSE	gps	gps	Awl snails and relatives	Subulininae	Awl Snails and Allies	781370	Heterobranchia	Eupulmonata	Stylommatophora	Achatinoidea	Achatinidae
20226402	2019-02-09	2019-02-09 08:52:39 UTC	Brasilia	1347391	beatrizbrasilr	2019-02-09 11:16:49 UTC	2019-08-15 11:51:31 UTC	needs_id		https://www.inaturalist.org/observations/20226402	https://static.inaturalist.org/photos/31214654/medium.jpg		1	0	3	Rua Pau Pereira, MaceiÃ³, AL, BR	-95938466667	-357288283333	10	10			FALSE			Lesmas-lixa	Veronicellidae	Leatherleaf Slugs	85104	Heterobranchia	Eupulmonata	Systellommatophora	Veronicelloidea	Veronicellidae
20228263	2017-12-30		UTC	1465379	robertosantos	2019-02-09 14:02:55 UTC	2019-02-13 12:58:03 UTC	needs_id	CC-BY-NC	https://www.inaturalist.org/observations/20228263	https://static.inaturalist.org/photos/31217722/medium.jpg		0	0		C. H. Ernani de Moura Lima 1, Londrina - PR, Brasil	-233282197679	-511070898854	15	15			FALSE				Stylommatophora	Common Land Snails and Slugs	47485	Heterobranchia	Eupulmonata	Stylommatophora
20285204	2019-02-11	2019-02-11 19:55:00 UTC	Brasilia	885486	rafaelmartins	2019-02-11 19:56:23 UTC	2019-12-31 19:51:32 UTC	research		https://www.inaturalist.org/observations/20285204	https://static.inaturalist.org/photos/31315735/medium.jpeg		2	0	2	R. MarabÃ¡ Paulista, 92f - Freguesia do Ã“, SÃ£o Paulo - SP, 02758-060, Brasil	-2348370889	-466856222	22	22			FALSE			Asian Tramp Snail	Bradybaena similaris	Asian Tramp Snail	215409	Heterobranchia	Eupulmonata	Stylommatophora	Helicoidea	Camaenidae
20287167	2019-02-11		Buenos Aires	1436130	victorpaiva28	2019-02-11 21:24:07 UTC	2020-07-08 05:30:02 UTC	research	CC-BY-NC-ND	https://www.inaturalist.org/observations/20287167	https://static.inaturalist.org/photos/31318645/medium.jpeg		3	0		Vale do Sol, Parnamirim - RN, Brasil	-59294413835	-352736310449	355	355			FALSE			Caramujo Gigante Africano	Lissachatina fulica	African Giant Snail	502885	Heterobranchia	Eupulmonata	Stylommatophora	Achatinoidea	Achatinidae
20313396	2019-02-12	2019-02-12 14:54:46 UTC	Mid-Atlantic	231737	deboas	2019-02-13 02:35:51 UTC	2022-01-31 21:17:06 UTC	needs_id	CC0	https://www.inaturalist.org/observations/20313396	https://inaturalist-open-data.s3.amazonaws.com/photos/31364662/medium.jpg		5	0	3	85853-000, Foz do IguaÃ§u, PR, BR	-256154916667	-54484075	65	65			FALSE			Helicina	Helicina		88762	Neritimorpha		Cycloneritida	Helicinoidea	Helicinidae
20327959	2019-02-13		Mid-Atlantic	608898	nickbelliveau	2019-02-13 21:33:01 UTC	2020-07-29 22:27:45 UTC	needs_id	CC-BY-NC	https://www.inaturalist.org/observations/20327959	https://inaturalist-open-data.s3.amazonaws.com/photos/31388705/medium.jpeg		2	0		Zona 03, MaringÃ¡ - PR, Brazil	-234267555242	-519300183494	437	437			FALSE			Macrochlamys	Macrochlamys		362746	Heterobranchia	Eupulmonata	Stylommatophora	Helicarionoidea	Ariophantidae
20327965	2019-02-13		Mid-Atlantic	608898	nickbelliveau	2019-02-13 21:33:05 UTC	2020-07-29 14:14:58 UTC	needs_id	CC-BY-NC	https://www.inaturalist.org/observations/20327965	https://inaturalist-open-data.s3.amazonaws.com/photos/31388759/medium.jpeg		3	0		Zona 03, MaringÃ¡ - PR, Brazil	-234267555242	-519300183494	437	437			FALSE			Macrochlamys	Macrochlamys		362746	Heterobranchia	Eupulmonata	Stylommatophora	Helicarionoidea	Ariophantidae
20327966	2019-02-13		Mid-Atlantic	608898	nickbelliveau	2019-02-13 21:33:05 UTC	2021-10-13 23:13:41 UTC	needs_id	CC-BY-NC	https://www.inaturalist.org/observations/20327966	https://inaturalist-open-data.s3.amazonaws.com/photos/31388766/medium.jpeg		1	0		Zona 03, MaringÃ¡ - PR, Brazil	-234267555242	-519300183494	437	437			FALSE			Glass Snails	Oxychilidae	Glass Snails	85952	Heterobranchia	Eupulmonata	Stylommatophora	Gastrodontoidea	Oxychilidae
20352997	2019-02-12	2019-02-12 12:41:09 UTC	Brasilia	827979	douglas-u-oliveira	2019-02-15 00:14:11 UTC	2020-08-15 17:37:14 UTC	needs_id	CC-BY	https://www.inaturalist.org/observations/20352997	https://inaturalist-open-data.s3.amazonaws.com/photos/31428420/medium.jpeg		1	0	2	18 - St. de HabitaÃ§Ãµes Individuais Norte QL 5 - St. Hab Ind Norte, BrasÃ­lia - DF, 71505-725, Brasil	-157293568	-478588114	20	20			FALSE			Veronicellidae	Veronicellidae	Leatherleaf Slugs	85104	Heterobranchia	Eupulmonata	Systellommatophora	Veronicelloidea	Veronicellidae
20386358	2019-02-16		Brasilia	927137	josev_ge	2019-02-16 14:25:08 UTC	2019-07-31 22:31:37 UTC	research	CC-BY-NC	https://www.inaturalist.org/observations/20386358	https://inaturalist-open-data.s3.amazonaws.com/photos/31481194/medium.jpeg		4	0	2	R. Vinte, 612 - Jardim Sao Marcos, Valinhos - SP, 13272-839, Brasil	-229372265497	-469949425757	22	22			FALSE	gps	gps	African Giant Snail	Lissachatina fulica	African Giant Snail	502885	Heterobranchia	Eupulmonata	Stylommatophora	Achatinoidea	Achatinidae
20390117	2019-02-16	2019-02-16 18:10:00 UTC	Brasilia	885486	rafaelmartins	2019-02-16 17:09:28 UTC	2020-03-29 13:21:31 UTC	research		https://www.inaturalist.org/observations/20390117	https://static.inaturalist.org/photos/31486913/medium.jpeg		2	0	2	R. ColÃºmbia, 230 - BrasilÃ¢ndia, SÃ£o Paulo - SP, 02844-040, Brasil	-234723727	-466882641	20	20			FALSE	gps	gps	Asian Tramp Snail	Bradybaena similaris	Asian Tramp Snail	215409	Heterobranchia	Eupulmonata	Stylommatophora	Helicoidea	Camaenidae
20419438	2019-02-17	2019-02-17 15:06:00 UTC	Brasilia	885486	rafaelmartins	2019-02-17 15:08:50 UTC	2020-03-29 13:22:19 UTC	research		https://www.inaturalist.org/observations/20419438	https://static.inaturalist.org/photos/31529012/medium.jpeg		2	0	2	R. Rui de Morais Apocalipse, 326 - Jardim Tiro Ao Pombo, SÃ£o Paulo - SP, 02675-031, Brasil	-2347277601	-4668670982	9	9			FALSE			Asian Tramp Snail	Bradybaena similaris	Asian Tramp Snail	215409	Heterobranchia	Eupulmonata	Stylommatophora	Helicoidea	Camaenidae
20419630	2019-02-17	2019-02-17 15:20:00 UTC	Brasilia	885486	rafaelmartins	2019-02-17 15:21:41 UTC	2019-10-09 21:53:08 UTC	research		https://www.inaturalist.org/observations/20419630	https://static.inaturalist.org/photos/31529553/medium.jpeg		2	0	2	R. ColÃºmbia, 230 - BrasilÃ¢ndia, SÃ£o Paulo - SP, 02844-040, Brasil	-234723729	-466882849	19	19			FALSE			Asian Tramp Snail	Bradybaena similaris	Asian Tramp Snail	215409	Heterobranchia	Eupulmonata	Stylommatophora	Helicoidea	Camaenidae
20487009	2019-02-17	2019-02-18 00:04:02 UTC	Brasilia	1293514	vhsap	2019-02-19 13:40:30 UTC	2020-10-19 16:22:46 UTC	research		https://www.inaturalist.org/observations/20487009	https://static.inaturalist.org/photos/31620620/medium.jpeg		4	0	2	R. GertrÃºdes Maria da ConceiÃ§Ã£o, 30 - Vila Sao Paulo, TatuÃ­ - SP, 18278-580, Brazil	-233471977304	-47855909206	5	5			FALSE	gps	gps	Decollate Snail	Rumina decollata	Decollate Snail	125669	Heterobranchia	Eupulmonata	Stylommatophora	Achatinoidea	Achatinidae
20499472	2019-02-19		Mid-Atlantic	608898	nickbelliveau	2019-02-20 00:48:23 UTC	2022-01-27 18:04:55 UTC	needs_id	CC-BY-NC	https://www.inaturalist.org/observations/20499472	https://inaturalist-open-data.s3.amazonaws.com/photos/31635362/medium.jpeg		1	0		Vila Esperanca, MaringÃ¡ - PR, Brazil	-234035050582	-519427868058	385	385			FALSE			Bulimulidae	Bulimulidae		49778	Heterobranchia	Eupulmonata	Stylommatophora	Orthalicoidea	Bulimulidae
20504171	2018-05-13		Brasilia	1222005	isismedri	2019-02-20 05:24:11 UTC	2021-10-14 19:57:49 UTC	needs_id	CC-BY-NC	https://www.inaturalist.org/observations/20504171	https://inaturalist-open-data.s3.amazonaws.com/photos/31647207/medium.jpg	Found in a tree.	1	0		Cachoeira Puxa Nervos, Tibagi - PR, Brasil	-245635427745	-505212595881	39	39			FALSE			Drymaeus	Drymaeus		49777	Heterobranchia	Eupulmonata	Stylommatophora	Orthalicoidea	Bulimulidae
20552470	2017-01-26		Brasilia	1199865	marcos_silveira	2019-02-22 13:48:59 UTC	2019-07-01 02:11:46 UTC	research		https://www.inaturalist.org/observations/20552470	https://static.inaturalist.org/photos/31729183/medium.jpeg		2	0	2	Porto Acre - AC, 69921-000, Brasil	-97709547163	-676376134157	1052	1052			FALSE	gps	gps	Drymaeus expansus	Drymaeus expansus		733046	Heterobranchia	Eupulmonata	Stylommatophora	Orthalicoidea	Bulimulidae
20577201	2019-02-22	2019-02-22 23:18:36 UTC	Brasilia	1419369	haroldocanuto	2019-02-23 02:33:28 UTC	2020-07-08 05:30:07 UTC	research	CC-BY-NC	https://www.inaturalist.org/observations/20577201	https://inaturalist-open-data.s3.amazonaws.com/photos/31764296/medium.jpg		4	0	2	R. I L Conjunto San Nicolas, 6 - Serraria, MaceiÃ³ - AL, 57046-000, Brasil	-95960117474	-357280287198	16	16			FALSE			Caramujo Gigante Africano	Lissachatina fulica	African Giant Snail	502885	Heterobranchia	Eupulmonata	Stylommatophora	Achatinoidea	Achatinidae
20577428	2019-02-22	2019-02-23 02:11:40 UTC	Brasilia	1419369	haroldocanuto	2019-02-23 02:35:37 UTC	2020-07-08 05:28:10 UTC	research	CC-BY-NC	https://www.inaturalist.org/observations/20577428	https://inaturalist-open-data.s3.amazonaws.com/photos/31764547/medium.jpg		4	0	2	R. N O Conjunto San Nicolas, 6 - Serraria, MaceiÃ³ - AL, 57046-140, Brasil	-95968682373	-357283554599	30	30			FALSE	gps	gps	Caramujo Gigante Africano	Lissachatina fulica	African Giant Snail	502885	Heterobranchia	Eupulmonata	Stylommatophora	Achatinoidea	Achatinidae
20647675	2019-02-23	2019-02-23 11:46:00 UTC	Brasilia	885486	rafaelmartins	2019-02-23 11:46:42 UTC	2020-03-29 13:20:03 UTC	research		https://www.inaturalist.org/observations/20647675	https://static.inaturalist.org/photos/31848568/medium.jpeg		2	0	2	R. Rui de Morais Apocalipse, 326 - Jardim do Tiro, SÃ£o Paulo - SP, 02842-340, Brasil	-234731027903	-466866165306	11642	11642			FALSE			Asian Tramp Snail	Bradybaena similaris	Asian Tramp Snail	215409	Heterobranchia	Eupulmonata	Stylommatophora	Helicoidea	Camaenidae
20702230	2019-02-23	2019-02-23 09:46:29 UTC	Brasilia	827979	douglas-u-oliveira	2019-02-23 19:31:30 UTC	2020-08-15 17:37:00 UTC	research	CC-BY	https://www.inaturalist.org/observations/20702230	https://inaturalist-open-data.s3.amazonaws.com/photos/31916381/medium.jpeg		1	0	2	18 - St. de HabitaÃ§Ãµes Individuais Norte QL 5 - St. Hab Ind Norte, BrasÃ­lia - DF, 71505-725, Brasil	-157294521708	-478588457781	4	4			FALSE			Bradybaena similaris	Bradybaena similaris	Asian Tramp Snail	215409	Heterobranchia	Eupulmonata	Stylommatophora	Helicoidea	Camaenidae
20767052	2019-02-25	2019-02-26 00:15:48 UTC	Brasilia	1474017	matheus39	2019-02-26 00:17:23 UTC	2019-06-25 20:36:03 UTC	research		https://www.inaturalist.org/observations/20767052	https://static.inaturalist.org/photos/32024320/medium.jpeg		2	0	2	Rua Q, 230 - Jardim Krahe, ViamÃ£o - RS, Brasil	-300889801	-51034507	20	20			FALSE			Garden Snail	Cornu aspersum	Garden Snail	480298	Heterobranchia	Eupulmonata	Stylommatophora	Helicoidea	Helicidae
20768282	2017-07-02		Brasilia	1293514	vhsap	2019-02-26 01:19:39 UTC	2019-07-01 02:11:31 UTC	research		https://www.inaturalist.org/observations/20768282	https://static.inaturalist.org/photos/32346443/medium.jpg		2	0	2	R. GertrÃºdes Maria da ConceiÃ§Ã£o, 136 - Vila Sao Paulo, TatuÃ­ - SP, 18278-580, Brasil	-233462031479	-478565968573	17	17			FALSE	gps	gps	Bradybaena similaris	Bradybaena similaris	Asian Tramp Snail	215409	Heterobranchia	Eupulmonata	Stylommatophora	Helicoidea	Camaenidae
20791929	2019-02-26	2019-02-26 23:20:27 UTC	Brasilia	1478378	paola159	2019-02-27 00:14:45 UTC	2019-06-29 12:01:14 UTC	needs_id		https://www.inaturalist.org/observations/20791929	https://static.inaturalist.org/photos/32066223/medium.jpeg		1	0	2	Rio de Janeiro, BR-RJ, BR	-229309101105	-433924102783					FALSE	gps	gps	Lesmas-lixa	Veronicellidae	Leatherleaf Slugs	85104	Heterobranchia	Eupulmonata	Systellommatophora	Veronicelloidea	Veronicellidae
20792006	2019-02-17	2019-02-18 00:13:00 UTC	Hawaii	906507	alessandradalia	2019-02-27 00:20:20 UTC	2019-02-27 00:24:51 UTC	needs_id	CC-BY-SA	https://www.inaturalist.org/observations/20792006	https://inaturalist-open-data.s3.amazonaws.com/photos/32066337/medium.jpg		0	0		Guarapiranga, SÃ£o Paulo - SP, Brasil	-237116263827	-467364552609					FALSE			Drymaeus	Drymaeus		49777	Heterobranchia	Eupulmonata	Stylommatophora	Orthalicoidea	Bulimulidae
20804552	2019-02-27	2019-02-27 12:32:50 UTC	Brasilia	1486328	bearosiq	2019-02-27 14:44:45 UTC	2019-03-24 14:41:39 UTC	research		https://www.inaturalist.org/observations/20804552	https://static.inaturalist.org/photos/32087384/medium.jpg		3	0	2	R. Dom JosÃ© Gaspar, 290 - Minas Brasil, Belo Horizonte - MG, 30535-000, Brasil	-199220827	-439897837	21	21			FALSE			Megalobulimus oblongus	Megalobulimus oblongus	Giant South American Snail	209072	Heterobranchia	Eupulmonata	Stylommatophora	Rhytidoidea	Strophocheilidae
20807350	2019-02-27	2019-02-27 17:00:00 UTC	Brasilia	1474017	matheus39	2019-02-27 16:56:33 UTC	2019-02-28 13:05:09 UTC	needs_id		https://www.inaturalist.org/observations/20807350	https://static.inaturalist.org/photos/32091343/medium.jpeg		0	0	2	Rua Q, 230 - Jardim Krahe, ViamÃ£o - RS, Brasil	-300889659533	-510345081054	24	24			FALSE	gps	gps	Quick Gloss Snail	Zonitoides arboreus	Quick Gloss Snail	234004	Heterobranchia	Eupulmonata	Stylommatophora	Gastrodontoidea	Gastrodontidae
20816931	2019-02-27	2019-02-27 13:09:28 UTC	Brasilia	1497272	gabriel_campos	2019-02-27 23:50:19 UTC	2021-06-17 01:35:00 UTC	needs_id		https://www.inaturalist.org/observations/20816931	https://static.inaturalist.org/photos/32107331/medium.jpg		4	0	3	PontifÃ­cia Universidade CatÃ³lica de Minas Gerais - Campus CoraÃ§Ã£o EucarÃ­stico, Belo Horizonte, MG, BR	-199202466667	-439902083333	16	16			FALSE			AruÃ¡s-do-mato	Megalobulimus		83024	Heterobranchia	Eupulmonata	Stylommatophora	Rhytidoidea	Strophocheilidae
20820150	2019-02-19	2019-02-19 16:57:00 UTC	Hawaii	906507	alessandradalia	2019-02-28 02:40:53 UTC	2022-01-27 17:25:12 UTC	needs_id	CC-BY-SA	https://www.inaturalist.org/observations/20820150	https://inaturalist-open-data.s3.amazonaws.com/photos/32112855/medium.jpg	Yang e Ying, o casal perfeito. Ou dois lutadores de sumÃ´?
20826612	2019-02-28	2019-02-28 12:18:00 UTC	Brasilia	885486	rafaelmartins	2019-02-28 12:19:16 UTC	2020-03-29 13:19:47 UTC	research		https://www.inaturalist.org/observations/20826612	https://static.inaturalist.org/photos/32124535/medium.jpeg		2	0	2	R. Rui de Morais Apocalipse, 326 - Jardim do Tiro, SÃ£o Paulo - SP, 02842-260, Brasil	-2347310847	-4668651219	37	37			FALSE			Asian Tramp Snail	Bradybaena similaris	Asian Tramp Snail	215409	Heterobranchia	Eupulmonata	Stylommatophora	Helicoidea	Camaenidae
20850844	2019-03-01	2019-03-01 11:00:21 UTC	Brasilia	1465534	edercosta	2019-03-01 13:59:21 UTC	2019-03-19 17:20:30 UTC	needs_id		https://www.inaturalist.org/observations/20850844	https://static.inaturalist.org/photos/32167085/medium.jpeg		4	0	2	R. Jary, 1 - Vila Permanente, TucuruÃ­ - PA, 68458-550, Brasil	-383221747	-4967535296	8	8			FALSE			AruÃ¡s-do-mato	Megalobulimus		83024	Heterobranchia	Eupulmonata	Stylommatophora	Rhytidoidea	Strophocheilidae
20853778	2019-02-28		Brasilia	1453529	ackruger	2019-03-01 16:46:52 UTC	2019-05-24 02:02:06 UTC	needs_id	CC-BY-NC	https://www.inaturalist.org/observations/20853778	https://inaturalist-open-data.s3.amazonaws.com/photos/32171851/medium.jpeg		1	0		ItapoÃ¡ - SC, Brasil	-261156047758	-48641217132	5109	5109			FALSE			Veronicelloidea	Veronicellidae	Leatherleaf Slugs	85104	Heterobranchia	Eupulmonata	Systellommatophora	Veronicelloidea	Veronicellidae
20874346	2019-03-02	2019-03-02 10:39:18 UTC	Brasilia	186244	jocateme	2019-03-02 10:39:52 UTC	2020-01-04 07:44:01 UTC	research	CC-BY-NC-SA	https://www.inaturalist.org/observations/20874346	https://inaturalist-open-data.s3.amazonaws.com/photos/32207468/medium.jpg		3	0	3	Instituto Butantan, SÃ£o Paulo, SP, BR	-235693707504	-467252475489	10	10			FALSE			Jumping Snail	Ovachlamys fulgens	Jumping Snail	171890	Heterobranchia	Eupulmonata	Stylommatophora	Helicarionoidea	Helicarionidae
20892586	2018-03-04		Brasilia	984257	beloch	2019-03-02 23:11:31 UTC	2019-07-01 02:11:07 UTC	research	CC-BY-NC	https://www.inaturalist.org/observations/20892586	https://inaturalist-open-data.s3.amazonaws.com/photos/32237812/medium.jpeg		3	0		Jardim BotÃ¢nico, Rio de Janeiro - RJ, Brasil	-229581535	-432116429	383	383			FALSE			Caramujo Gigante Africano	Lissachatina fulica	African Giant Snail	502885	Heterobranchia	Eupulmonata	Stylommatophora	Achatinoidea	Achatinidae
20892628	2018-03-04		Brasilia	984257	beloch	2019-03-02 23:14:11 UTC	2019-03-03 01:34:24 UTC	research	CC-BY-NC	https://www.inaturalist.org/observations/20892628	https://inaturalist-open-data.s3.amazonaws.com/photos/32237978/medium.jpeg		1	0		R. Jardim BotÃ¢nico, 414 - Jardim BotÃ¢nico - Jardim BotÃ¢nico, Rio de Janeiro - RJ, 22461-000, Brasil	-229581535	-432116429	383	383			FALSE			Solaropsis braziliana	Solaropsis braziliana		489684	Heterobranchia	Eupulmonata	Stylommatophora	Sagdoidea	Solaropsidae
20908506	2019-03-02	2019-03-02 20:24:48 UTC	Brasilia	897067	douglasalencargass	2019-03-03 12:40:33 UTC	2021-08-12 10:34:27 UTC	research	CC-BY-NC	https://www.inaturalist.org/observations/20908506	https://inaturalist-open-data.s3.amazonaws.com/photos/32267547/medium.jpg		5	2	3	ServidÃ£o Altair Vieira Soares, 140, FlorianÃ³polis, SC, BR	-274969	-484183366667	5	5			FALSE			Drymaeus interpunctus	Drymaeus interpunctus		929726	Heterobranchia	Eupulmonata	Stylommatophora	Orthalicoidea	Bulimulidae
20910143	2019-03-03	2019-03-03 14:21:00 UTC	Brasilia	885486	rafaelmartins	2019-03-03 14:22:41 UTC	2020-03-29 13:19:32 UTC	needs_id		https://www.inaturalist.org/observations/20910143	https://static.inaturalist.org/photos/32270302/medium.jpeg		1	0	2	R. Rui de Morais Apocalipse, 19 - BrasilÃ¢ndia, SÃ£o Paulo - SP, 02842-260, Brasil	-2347260208	-4668753555	9	9			FALSE			Asian Tramp Snail	Bradybaena similaris	Asian Tramp Snail	215409	Heterobranchia	Eupulmonata	Stylommatophora	Helicoidea	Camaenidae
20942896	2019-03-01		Brasilia	827979	douglas-u-oliveira	2019-03-04 14:08:08 UTC	2020-08-15 17:36:51 UTC	needs_id	CC-BY	https://www.inaturalist.org/observations/20942896	https://inaturalist-open-data.s3.amazonaws.com/photos/32328836/medium.jpeg		1	0		Shin Ql 5 Conjunto 2 - St. de HabitaÃ§Ãµes Individuais Norte QL 5 Conj. 2 - Lago Norte, BrasÃ­lia - DF, 71505-725, Brasil	-157299222	-478596594	208	208			FALSE			Sarasinula	Sarasinula		171825	Heterobranchia	Eupulmonata	Systellommatophora	Veronicelloidea	Veronicellidae
20954275	2019-03-02		Brasilia	1359608	vinisouza128	2019-03-04 22:22:58 UTC	2019-03-18 00:36:33 UTC	needs_id		https://www.inaturalist.org/observations/20954275	https://static.inaturalist.org/photos/32350001/medium.jpg		3	0		ItajÃ¡ - GO, Brasil	-190674706394	-515488370504	1223	1223			FALSE			Drymaeus	Drymaeus		49777	Heterobranchia	Eupulmonata	Stylommatophora	Orthalicoidea	Bulimulidae
20954276	2019-03-02		Brasilia	1359608	vinisouza128	2019-03-04 22:22:58 UTC	2019-03-18 04:54:43 UTC	research		https://www.inaturalist.org/observations/20954276	https://static.inaturalist.org/photos/32350017/medium.jpg		1	0		ItajÃ¡ - GO, Brasil	-190674706394	-515488370504	1223	1223			FALSE			Bradybaena similaris	Bradybaena similaris	Asian Tramp Snail	215409	Heterobranchia	Eupulmonata	Stylommatophora	Helicoidea	Camaenidae
20954278	2019-03-02		Brasilia	1359608	vinisouza128	2019-03-04 22:23:01 UTC	2019-06-30 07:24:48 UTC	research		https://www.inaturalist.org/observations/20954278	https://static.inaturalist.org/photos/32350028/medium.jpg		1	0		ItajÃ¡ - GO, Brasil	-190674706394	-515488370504	1223	1223			FALSE			Bradybaena similaris	Bradybaena similaris	Asian Tramp Snail	215409	Heterobranchia	Eupulmonata	Stylommatophora	Helicoidea	Camaenidae
20954965	2019-03-03		Brasilia	1359608	vinisouza128	2019-03-04 22:47:24 UTC	2020-07-08 01:08:19 UTC	research		https://www.inaturalist.org/observations/20954965	https://static.inaturalist.org/photos/32350696/medium.jpg		3	0		ItajÃ¡ - GO, Brasil	-190674706394	-515488370504	1223	1223			FALSE			Caramujo Gigante Africano	Lissachatina fulica	African Giant Snail	502885	Heterobranchia	Eupulmonata	Stylommatophora	Achatinoidea	Achatinidae
21037204	2019-03-07	2019-03-08 00:23:00 UTC	Brasilia	885486	rafaelmartins	2019-03-08 00:30:14 UTC	2022-01-27 17:25:18 UTC	needs_id		https://www.inaturalist.org/observations/21037204	https://static.inaturalist.org/photos/32498262/medium.jpeg		1	0	2	R. Rui de Morais Apocalipse, 568 - Jardim do Tiro, SÃ£o Paulo - SP, 02675-031, Brasil	-2347269363	-4668792309	47	47			FALSE			Leatherleaf Slugs	Phyllocaulis boraceiensis		85130	Heterobranchia	Eupulmonata	Systellommatophora	Veronicelloidea	Veronicellidae
21067724	2019-03-07	2019-03-07 21:29:00 UTC	Brasilia	927137	josev_ge	2019-03-09 00:51:53 UTC	2020-10-19 16:23:41 UTC	research	CC-BY-NC	https://www.inaturalist.org/observations/21067724	https://inaturalist-open-data.s3.amazonaws.com/photos/32550108/medium.jpeg		1	0		Brooklin Paulista, SÃ£o Paulo - SP, Brasil	-2361082	-466904					FALSE			Decollate Snail	Rumina decollata	Decollate Snail	125669	Heterobranchia	Eupulmonata	Stylommatophora	Achatinoidea	Achatinidae
21067725	2019-03-07	2019-03-07 21:29:00 UTC	Brasilia	927137	josev_ge	2019-03-09 00:51:53 UTC	2022-01-25 02:31:47 UTC	needs_id	CC-BY-NC	https://www.inaturalist.org/observations/21067725	https://inaturalist-open-data.s3.amazonaws.com/photos/32550096/medium.jpeg		3	0		Brooklin Paulista, SÃ£o Paulo - SP, Brasil	-236107916667	-466899783333					FALSE			Caracoleta-rosca	Achatinidae	Giant Land Snails	68421	Heterobranchia	Eupulmonata	Stylommatophora	Achatinoidea	Achatinidae
21137570	2019-03-07	2019-03-07 16:37:06 UTC	Brasilia	908822	claricedorocinski	2019-03-11 04:45:37 UTC	2020-03-29 13:19:01 UTC	needs_id		https://www.inaturalist.org/observations/21137570	https://static.inaturalist.org/photos/32673922/medium.jpeg		1	0	2	R. Frida Oertel, 148 - MercÃªs, Curitiba - PR, 80810-030, Brasil	-25417137146	-493019447327					FALSE	gps	gps	Asian Tramp Snail	Bradybaena similaris	Asian Tramp Snail	215409	Heterobranchia	Eupulmonata	Stylommatophora	Helicoidea	Camaenidae
21146797	2019-03-11	2019-03-11 16:19:06 UTC	Brasilia	1344814	felipehserpa	2019-03-11 16:19:44 UTC	2020-07-08 01:08:22 UTC	research		https://www.inaturalist.org/observations/21146797	https://static.inaturalist.org/photos/32689728/medium.jpg		3	0	3	Shin Qi 7 Conjunto 13, 1â€“21, BrasÃ­lia, DF, BR	-15740082725	-478493462597	5	5			FALSE			Caramujo Gigante Africano	Lissachatina fulica	African Giant Snail	502885	Heterobranchia	Eupulmonata	Stylommatophora	Achatinoidea	Achatinidae
21155836	2019-03-11	2019-03-11 21:21:00 UTC	Brasilia	885486	rafaelmartins	2019-03-11 21:22:15 UTC	2019-08-22 08:52:55 UTC	research		https://www.inaturalist.org/observations/21155836	https://static.inaturalist.org/photos/32704286/medium.jpeg		2	0	2	,SÃ£o Paulo SP,02842-260 - R. Rui de Morais Apocalipse, 195 - Jardim do Tiro, SÃ£o Paulo - SP, 02842-260, Brasil	-2347346417	-4668567135	10	10			FALSE			Asian Tramp Snail	Bradybaena similaris	Asian Tramp Snail	215409	Heterobranchia	Eupulmonata	Stylommatophora	Helicoidea	Camaenidae
21190844	2019-03-02	2019-03-03 00:59:00 UTC	Hawaii	906507	alessandradalia	2019-03-13 00:10:25 UTC	2021-01-12 16:59:45 UTC	needs_id	CC-BY-SA	https://www.inaturalist.org/observations/21190844	https://inaturalist-open-data.s3.amazonaws.com/photos/32754439/medium.jpg		1	0		Guarapiranga, SÃ£o Paulo - SP, Brasil	-237113190454	-467364874265					FALSE			Drymaeus semistriatus	Drymaeus semistriatus		904431	Heterobranchia	Eupulmonata	Stylommatophora	Orthalicoidea	Bulimulidae
21191577	2019-03-12	2019-03-12 12:25:00 UTC	Brasilia	1523819	foxy1	2019-03-13 00:42:15 UTC	2019-04-24 02:56:20 UTC	needs_id		https://www.inaturalist.org/observations/21191577	https://static.inaturalist.org/photos/32755716/medium.jpg	Um Caramujo de concha cÃ´nica de cor amarela e listras Marrons	2	0	2	Goiana - Pernambuco - Brasil	-75613766	-350121477	20	20			FALSE	gps	gps	Drymaeus	Drymaeus		49777	Heterobranchia	Eupulmonata	Stylommatophora	Orthalicoidea	Bulimulidae
21192545	2019-03-04	2019-03-04 19:44:00 UTC	Hawaii	906507	alessandradalia	2019-03-13 01:25:13 UTC	2019-03-20 01:20:12 UTC	needs_id	CC-BY-SA	https://www.inaturalist.org/observations/21192545	https://inaturalist-open-data.s3.amazonaws.com/photos/32757220/medium.jpg	Enrolada em flor de Malvaviscus arboreus
21215760	2019-03-07	2019-03-07 10:36:36 UTC	Brasilia	503008	oswrod	2019-03-13 22:12:53 UTC	2020-04-09 01:56:22 UTC	needs_id		https://www.inaturalist.org/observations/21215760	https://static.inaturalist.org/photos/32794370/medium.jpg		3	1	3	Rua Cardoso de Almeida, 2060, SÃ£o Paulo, SP, BR	-235474033333	-46673645	65	65		open	FALSE			Leatherleaf and Prism Slugs	Veronicelloidea	Leatherleaf and Prism Slugs	480274	Heterobranchia	Eupulmonata	Systellommatophora	Veronicelloidea
21217338	2019-03-04	2019-03-04 19:59:00 UTC	Hawaii	906507	alessandradalia	2019-03-13 23:20:39 UTC	2021-01-12 17:22:28 UTC	research	CC-BY-SA	https://www.inaturalist.org/observations/21217338	https://inaturalist-open-data.s3.amazonaws.com/photos/32796895/medium.jpg		2	0		Guarapiranga, SÃ£o Paulo - SP, Brasil	-237113891695	-467368092287					FALSE			Drymaeus semistriatus	Drymaeus semistriatus		904431	Heterobranchia	Eupulmonata	Stylommatophora	Orthalicoidea	Bulimulidae
21218484	2019-03-13	2019-03-14 00:07:09 UTC	Brasilia	557	rontavius	2019-03-14 00:11:04 UTC	2019-03-24 14:35:46 UTC	needs_id	CC-BY-NC	https://www.inaturalist.org/observations/21218484	https://inaturalist-open-data.s3.amazonaws.com/photos/32799141/medium.jpeg		2	0	2	Av. do Imigrante, 115 - Centro, Santa Cruz do Sul - RS, 96815-713, Brazil	-297062266289	-524286218443	8	8			FALSE			Megalobulimus	Megalobulimus		83024	Heterobranchia	Eupulmonata	Stylommatophora	Rhytidoidea	Strophocheilidae
21227707	2019-03-14	2019-03-14 11:08:00 UTC	Brasilia	885486	rafaelmartins	2019-03-14 11:35:12 UTC	2020-07-27 23:18:54 UTC	research		https://www.inaturalist.org/observations/21227707	https://static.inaturalist.org/photos/32815281/medium.jpeg		2	0	2	SÃ£o Paulo, BR-SP, BR	-2347242666	-4668732172	18	18			FALSE			Meadow Slug	Deroceras laeve	Meadow Slug	209624	Heterobranchia	Eupulmonata	Stylommatophora	Limacoidea	Agriolimacidae
21229424	2019-03-09	2019-03-09 09:25:23 UTC	Amsterdam	1517059	italo4	2019-03-14 13:59:37 UTC	2020-05-31 18:47:52 UTC	needs_id		https://www.inaturalist.org/observations/21229424	https://static.inaturalist.org/photos/32818093/medium.jpeg		4	1	2	Av. Padre AntÃ´nio TomÃ¡s, 306 - Papicu, Fortaleza - CE, 60192-070, Brasil	-37456455152	-384862550721	175	175		open	FALSE	gps	gps	Orthalicus	Orthalicus		149905	Heterobranchia	Eupulmonata	Stylommatophora	Orthalicoidea	Orthalicidae
21299848	2019-03-16	2019-03-16 21:56:20 UTC	Brasilia	1397983	miguel291	2019-03-16 22:37:09 UTC	2019-05-05 16:23:22 UTC	research		https://www.inaturalist.org/observations/21299848	https://static.inaturalist.org/photos/32936484/medium.jpg		3	0	3	62766-000, Guaramiranga, CE, BR	-42758706187	-389343163619	4609	4609			FALSE			Lissachatina fulica	Lissachatina fulica	African Giant Snail	502885	Heterobranchia	Eupulmonata	Stylommatophora	Achatinoidea	Achatinidae
21321646	2019-03-17	2019-03-17 13:26:55 UTC	UTC	1532679	diegosoares	2019-03-17 16:27:31 UTC	2019-03-20 00:46:46 UTC	needs_id		https://www.inaturalist.org/observations/21321646	https://static.inaturalist.org/photos/32973560/medium.jpeg		1	0	2	NiterÃ³i, BR-RJ, BR	-229311403	-430202045	20	20			FALSE			Veronicelloidea	Veronicellidae	Leatherleaf Slugs	85104	Heterobranchia	Eupulmonata	Systellommatophora	Veronicelloidea	Veronicellidae
21321943	2019-03-17	2019-03-17 13:34:32 UTC	UTC	1532679	diegosoares	2019-03-17 16:34:54 UTC	2020-03-24 18:33:17 UTC	needs_id		https://www.inaturalist.org/observations/21321943	https://static.inaturalist.org/photos/32974126/medium.jpeg		2	0	2	Av. Gen. Atratino CortÃªs Coutinho, 54 - Engenho do Mato, NiterÃ³i - RJ, 24340-290, Brasil	-229311397	-430202008	34	34			FALSE			Lesmas-lixa	Veronicellidae	Leatherleaf Slugs	85104	Heterobranchia	Eupulmonata	Systellommatophora	Veronicelloidea	Veronicellidae
21325497	2019-03-15	2019-03-15 14:38:42 UTC	Brasilia	749284	liuid	2019-03-17 18:03:22 UTC	2019-07-20 21:53:35 UTC	research	CC-BY-NC	https://www.inaturalist.org/observations/21325497	https://inaturalist-open-data.s3.amazonaws.com/photos/32979851/medium.jpeg	Abundantes en el lugar, el cual corresponde a un Ã¡rea con bosque nativo.	3	0	2	Ibirama, BR-SC, BR	-269407081604	-495614397526	15	15			FALSE			Meghimatium pictum	Meghimatium pictum		874798	Heterobranchia	Eupulmonata	Stylommatophora	Arionoidea	Philomycidae
21364272	2019-03-18	2019-03-18 19:16:07 UTC	Brasilia	1535934	ruda	2019-03-18 19:16:49 UTC	2020-08-05 01:37:48 UTC	needs_id	CC-BY-NC	https://www.inaturalist.org/observations/21364272	https://inaturalist-open-data.s3.amazonaws.com/photos/33045200/medium.jpg		3	0	3	Ca 2, BrasÃ­lia, DF, BR	-157188260484	-478778781129	48	48			FALSE			Limacoidei	Limacoidei		781353	Heterobranchia	Eupulmonata	Stylommatophora
21369705	2019-03-15	2019-03-15 23:07:15 UTC	Brasilia	816682	rodolfosena	2019-03-18 22:25:30 UTC	2020-07-08 01:08:26 UTC	research		https://www.inaturalist.org/observations/21369705	https://static.inaturalist.org/photos/33054166/medium.jpg	Rua Bennet, Vila Leopoldina
21377283	2019-03-18	2019-03-19 00:57:29 UTC	Brasilia	1095247	michelotto	2019-03-19 03:07:08 UTC	2019-03-20 04:27:41 UTC	needs_id	CC-BY-SA	https://www.inaturalist.org/observations/21377283	https://inaturalist-open-data.s3.amazonaws.com/photos/33067228/medium.jpeg		4	0	2	R. Benedito Bernardo Vargas, 19 - Rive, Alegre - ES, 29520-000, Brasil	-207565956116	-414611206055					FALSE	gps	gps	Bulimulidae	Bulimulidae		49778	Heterobranchia	Eupulmonata	Stylommatophora	Orthalicoidea	Bulimulidae
21384998	2019-03-16	2019-03-16 22:23:51 UTC	Atlantic Time (Canada)	757062	jurubeba	2019-03-19 12:37:00 UTC	2021-05-17 14:39:30 UTC	needs_id		https://www.inaturalist.org/observations/21384998	https://static.inaturalist.org/photos/33080871/medium.jpg		0	0	3	Avenida Dom Pedro Massa, 891â€“905, SÃ£o Gabriel da Cachoeira, AM, BR	-0.13645	-670836721667	10	10			FALSE			Sarasinula	Sarasinula		171825	Heterobranchia	Eupulmonata	Systellommatophora	Veronicelloidea	Veronicellidae
21386521	2019-03-19	2019-03-19 12:54:28 UTC	Brasilia	1527761	danielcavallari	2019-03-19 13:50:48 UTC	2020-08-03 17:24:05 UTC	needs_id	CC-BY-NC-SA	https://www.inaturalist.org/observations/21386521	https://inaturalist-open-data.s3.amazonaws.com/photos/33083043/medium.jpg		1	0	3	RS-115, Gramado, RS, BR	-294156583333	-5087112	5	5			FALSE			Leatherleaf Slugs	Veronicellidae	Leatherleaf Slugs	85104	Heterobranchia	Eupulmonata	Systellommatophora	Veronicelloidea	Veronicellidae
21392552	2018-03-19	2018-03-19 12:45:00 UTC	Brasilia	1531642	wendelcastro	2019-03-19 17:57:46 UTC	2022-01-31 21:16:56 UTC	needs_id		https://www.inaturalist.org/observations/21392552	https://static.inaturalist.org/photos/33092758/medium.jpeg		1	0		Porto Acre - AC, 69921-000, Brasil	-97552411623	-676678648534	244	244			FALSE			Helicina	Helicina chionea		1215387	Neritimorpha		Cycloneritida	Helicinoidea	Helicinidae
21392869	2019-03-19	2019-03-19 14:51:27 UTC	UTC	1474017	matheus39	2019-03-19 18:11:52 UTC	2019-06-05 13:57:37 UTC	research		https://www.inaturalist.org/observations/21392869	https://static.inaturalist.org/photos/33093395/medium.jpeg		3	1	2	Rua Q, 250 - Jardim Krahe, ViamÃ£o - RS, Brasil	-300890134368	-51034527719	16	16			FALSE			Caracoleta	Cornu aspersum	Garden Snail	480298	Heterobranchia	Eupulmonata	Stylommatophora	Helicoidea	Helicidae
21438251	2019-03-20	2019-03-20 15:18:23 UTC	Brasilia	574110	meiterer	2019-03-21 01:36:25 UTC	2019-07-01 02:25:16 UTC	research	CC-BY-NC	https://www.inaturalist.org/observations/21438251	https://inaturalist-open-data.s3.amazonaws.com/photos/33168560/medium.jpeg		4	0	2	R. do Pintinho, 468 - Vicosa, ViÃ§osa - MG, 36570-000, Brasil	-207623091342	-428765239567	33	33			FALSE	gps	gps	Caramujo Gigante Africano	Lissachatina fulica	African Giant Snail	502885	Heterobranchia	Eupulmonata	Stylommatophora	Achatinoidea	Achatinidae
21439315	2018-08-17	2018-08-17 17:59:00 UTC	Mexico City	370284	idlegrraphics	2019-03-21 02:05:08 UTC	2019-07-01 02:25:10 UTC	research	CC-BY-NC	https://www.inaturalist.org/observations/21439315	https://inaturalist-open-data.s3.amazonaws.com/photos/33169540/medium.jpeg		3	0		CuriÃ³ Utinga, BelÃ©m - PA, Brazil	-14313536383	-484129217668	243	243			FALSE			Caramujo Gigante Africano	Lissachatina fulica	African Giant Snail	502885	Heterobranchia	Eupulmonata	Stylommatophora	Achatinoidea	Achatinidae
21451345	2019-01-07	2019-01-07 13:22:07 UTC	Bogota	1540526	pedropaulo1	2019-03-21 15:13:54 UTC	2019-10-25 14:41:03 UTC	research		https://www.inaturalist.org/observations/21451345	https://static.inaturalist.org/photos/33189894/medium.jpg		2	0	3	Sena Madureira, BR-AC, BR	-94110214396	-692778774344	36234	36234		obscured	TRUE			Plekocheilus floccosus	Plekocheilus floccosus		859953	Heterobranchia	Eupulmonata	Stylommatophora	Orthalicoidea	Amphibulimidae
21451375	2019-03-21	2019-03-21 15:12:37 UTC	Brasilia	1535934	ruda	2019-03-21 15:15:26 UTC	2021-06-10 11:53:01 UTC	needs_id	CC-BY-NC	https://www.inaturalist.org/observations/21451375	https://inaturalist-open-data.s3.amazonaws.com/photos/33189982/medium.jpg		3	1	3	Shin Qi 1 Conjunto 1, 2â€“20, BrasÃ­lia, DF, BR	-157188282055	-478776443325	110	110			FALSE			Lesmas-lixa	Veronicellidae	Leatherleaf Slugs	85104	Heterobranchia	Eupulmonata	Systellommatophora	Veronicelloidea	Veronicellidae
21463525	2018-08-19	2018-08-19 19:30:43 UTC	Bogota	1542876	ogabrielcs	2019-03-21 21:43:17 UTC	2019-10-16 00:13:21 UTC	research		https://www.inaturalist.org/observations/21463525	https://static.inaturalist.org/photos/33209238/medium.jpeg		4	0	2	R. Presbiteriana, 170 - Cj Universitario, Rio Branco - AC, 69917-744, Brasil	-994778045	-6788643481	27	27			FALSE			Caramujo Gigante Africano	Lissachatina fulica	African Giant Snail	502885	Heterobranchia	Eupulmonata	Stylommatophora	Achatinoidea	Achatinidae
21467595	2019-03-21	2019-03-21 22:34:51 UTC	Brasilia	1355511	ermogenes	2019-03-22 00:15:47 UTC	2019-03-22 01:05:14 UTC	research		https://www.inaturalist.org/observations/21467595	https://static.inaturalist.org/photos/33216368/medium.jpg		2	0	3	Rua Doutor Lobo Viana, 486â€“562, Praia Grande, SP, BR	-239961593398	-464234795673	64	64			FALSE			Asian Tramp Snail	Bradybaena similaris	Asian Tramp Snail	215409	Heterobranchia	Eupulmonata	Stylommatophora	Helicoidea	Camaenidae
21467598	2019-03-18	2019-03-18 23:18:35 UTC	UTC	1544766	karlosramos	2019-03-22 00:15:52 UTC	2019-12-14 18:19:02 UTC	needs_id		https://www.inaturalist.org/observations/21467598	https://static.inaturalist.org/photos/33216376/medium.jpeg		3	0	2	BR-010 - Planaltina - Planaltina, BrasÃ­lia - DF, Brasil	-156019372008	-476827900484	66	66			FALSE	gps	gps	Lesmas-lixa	Veronicellidae	Leatherleaf Slugs	85104	Heterobranchia	Eupulmonata	Systellommatophora	Veronicelloidea	Veronicellidae
21482217	2019-03-21	2019-03-21 18:13:08 UTC	Brasilia	349892	piterkeo	2019-03-22 14:15:57 UTC	2019-07-20 21:53:23 UTC	research	CC-BY-SA	https://www.inaturalist.org/observations/21482217	https://inaturalist-open-data.s3.amazonaws.com/photos/33241605/medium.jpeg		3	0	2	R. JosÃ© de Alencar, 780 - Centro, Ivoti - RS, 93900-000, Brasil	-295959014893	-511593818665					FALSE	gps	gps	Meghimatium pictum	Meghimatium pictum		874798	Heterobranchia	Eupulmonata	Stylommatophora	Arionoidea	Philomycidae
21492327	2018-09-07	2018-09-07 23:35:00 UTC	Hawaii	1531642	wendelcastro	2019-03-22 20:13:15 UTC	2021-03-03 19:31:46 UTC	needs_id		https://www.inaturalist.org/observations/21492327	https://static.inaturalist.org/photos/33256811/medium.jpeg	Genus Helicinidae	3	0		Porto Acre - AC, 69921-000, Brasil	-9761146	-6764278					FALSE			Helicina	Helicina		88762	Neritimorpha		Cycloneritida	Helicinoidea	Helicinidae
21492817	2018-10-12	2018-10-12 23:43:00 UTC	Hawaii	1531642	wendelcastro	2019-03-22 20:28:24 UTC	2019-03-24 14:59:46 UTC	needs_id		https://www.inaturalist.org/observations/21492817	https://static.inaturalist.org/photos/33257917/medium.jpeg		0	0		Porto Acre - AC, 69921-000, Brasil	-9755922	-67668582					FALSE			Solaropsis	Solaropsis		489683	Heterobranchia	Eupulmonata	Stylommatophora	Sagdoidea	Solaropsidae
21493416	2018-09-23	2018-09-23 23:47:00 UTC	Hawaii	1531642	wendelcastro	2019-03-22 20:46:22 UTC	2021-03-03 19:31:46 UTC	research		https://www.inaturalist.org/observations/21493416	https://static.inaturalist.org/photos/33258679/medium.jpeg		2	0		Porto Acre, BR-AC, BR	-9753446	-67669387					FALSE			Labyrinthus diminutus	Labyrinthus diminutus		876529	Heterobranchia	Eupulmonata	Stylommatophora	Helicoidea	Labyrinthidae
21493695	2018-12-01	2018-12-01 23:50:00 UTC	Hawaii	1531642	wendelcastro	2019-03-22 20:57:05 UTC	2019-11-10 01:25:47 UTC	needs_id		https://www.inaturalist.org/observations/21493695	https://static.inaturalist.org/photos/33259026/medium.jpeg	Family Systrophiidae	0	0		Porto Acre, BR-AC, BR	-9752307	-67671416					FALSE			Happia snethlagei	Happia snethlagei		876522	Heterobranchia	Eupulmonata	Stylommatophora	Scolodontoidea	Scolodontidae
21494086	2019-01-09	2019-01-09 23:49:00 UTC	Hawaii	1531642	wendelcastro	2019-03-22 21:10:04 UTC	2021-03-03 19:31:47 UTC	needs_id		https://www.inaturalist.org/observations/21494086	https://static.inaturalist.org/photos/33259831/medium.jpeg	Family Systrophiidae	0	0		Porto Acre - AC, 69921-000, Brasil	-9747086	-67658194					FALSE			Systrophia helicycloides	Systrophia helicycloides		764649	Heterobranchia	Eupulmonata	Stylommatophora	Scolodontoidea	Scolodontidae
21521709	2019-03-23		Brasilia	1531642	wendelcastro	2019-03-23 18:14:44 UTC	2019-10-11 14:42:50 UTC	research		https://www.inaturalist.org/observations/21521709	https://static.inaturalist.org/photos/33305095/medium.jpeg		2	0		Campus da Universidade Federal do Acre, Rio Branco - AC, Brasil	-9955944	-67871861					FALSE			Euglandina striata	Euglandina striata		292842	Heterobranchia	Eupulmonata	Stylommatophora	Oleacinoidea	Spiraxidae
21523534	2019-03-23	2019-03-23 15:53:50 UTC	UTC	1474017	matheus39	2019-03-23 19:10:16 UTC	2021-09-20 12:20:28 UTC	research		https://www.inaturalist.org/observations/21523534	https://static.inaturalist.org/photos/33308590/medium.jpeg		3	0	2	ViamÃ£o, BR-RS, BR	-300890082	-510344941	22	22		open	FALSE	gps	gps	Cellar Slug	Limacus flavus	Yellow Cellar Slug	322417	Heterobranchia	Eupulmonata	Stylommatophora	Limacoidea	Limacidae
21532087	2019-03-23	2019-03-23 15:25:13 UTC	UTC	1480146	mirna_caniso	2019-03-23 22:38:14 UTC	2019-03-24 17:30:05 UTC	research		https://www.inaturalist.org/observations/21532087	https://static.inaturalist.org/photos/33322495/medium.jpeg		4	0	2	R. Educandos, 310 - Vila Ivonete, Rio Branco - AC, 69914-440, Brasil	-99535665512	-67825881958					FALSE	gps	gps	African Giant Snail	Lissachatina fulica	African Giant Snail	502885	Heterobranchia	Eupulmonata	Stylommatophora	Achatinoidea	Achatinidae
21534279	2019-03-22	2019-03-23 01:04:49 UTC	Bogota	1539256	lydce	2019-03-23 23:22:31 UTC	2020-07-08 01:08:37 UTC	research		https://www.inaturalist.org/observations/21534279	https://static.inaturalist.org/photos/33325549/medium.jpg		5	0	3	Rua Doze de Outubro, 111, Rio Branco, AC, BR	-99483564507	-678143165821	8	8			FALSE			Caramujo Gigante Africano	Lissachatina fulica	African Giant Snail	502885	Heterobranchia	Eupulmonata	Stylommatophora	Achatinoidea	Achatinidae
21559710	2012-12-28		Brasilia	1527761	danielcavallari	2019-03-24 17:10:50 UTC	2020-12-06 19:14:06 UTC	needs_id	CC-BY-NC-SA	https://www.inaturalist.org/observations/21559710	https://inaturalist-open-data.s3.amazonaws.com/photos/33368827/medium.jpeg		2	0		Serra Negra, SP, 13930-000, Brasil	-226134349	-466987503	4016	4016			FALSE			Drymaeus	Drymaeus		49777	Heterobranchia	Eupulmonata	Stylommatophora	Orthalicoidea	Bulimulidae
21564564	2019-03-24	2019-03-24 14:06:20 UTC	UTC	1545460	andressacrystine	2019-03-24 19:09:17 UTC	2019-10-16 00:13:58 UTC	research		https://www.inaturalist.org/observations/21564564	https://static.inaturalist.org/photos/33377341/medium.jpeg		5	0	2	R. SÃ£o Raimundo, 120 - Conj. Tangara, Rio Branco - AC, 69915-024, Brasil	-99641597	-678390407	34	34			FALSE			Caramujo Gigante Africano	Lissachatina fulica	African Giant Snail	502885	Heterobranchia	Eupulmonata	Stylommatophora	Achatinoidea	Achatinidae
21595044	2019-03-25		Brasilia	1527761	danielcavallari	2019-03-25 13:22:05 UTC	2019-12-06 12:39:02 UTC	research	CC-BY-NC-SA	https://www.inaturalist.org/observations/21595044	https://inaturalist-open-data.s3.amazonaws.com/photos/33427618/medium.jpeg		1	0		Campus da Usp, RibeirÃ£o Preto - SP, Brasil	-21163467	-47860388	2	2			FALSE			Bulimulus tenuissimus	Bulimulus tenuissimus		965061	Heterobranchia	Eupulmonata	Stylommatophora	Orthalicoidea	Bulimulidae
21595045	2019-03-25		Brasilia	1527761	danielcavallari	2019-03-25 13:22:06 UTC	2019-12-06 12:39:02 UTC	research	CC-BY-NC-SA	https://www.inaturalist.org/observations/21595045	https://inaturalist-open-data.s3.amazonaws.com/photos/33427645/medium.jpeg		2	0		Campus da Usp, RibeirÃ£o Preto - SP, Brasil	-211633435649	-478602318463	49	49			FALSE			Bulimulus tenuissimus	Bulimulus tenuissimus		965061	Heterobranchia	Eupulmonata	Stylommatophora	Orthalicoidea	Bulimulidae
21604012	2018-09-29	2018-09-29 12:49:46 UTC	UTC	1538864	ronald61	2019-03-25 18:30:08 UTC	2019-10-23 16:50:32 UTC	needs_id		https://www.inaturalist.org/observations/21604012	https://static.inaturalist.org/photos/33442562/medium.jpeg		2	0	2	Unnamed Road - Campus da Universidade Federal do Acre, Rio Branco - AC, 69917-400, Brasil	-99569505	-678657496	24	24			FALSE			Macrochlamys	Macrochlamys		362746	Heterobranchia	Eupulmonata	Stylommatophora	Helicarionoidea	Ariophantidae
21611612	2019-03-24		Brasilia	836445	flaviomendes	2019-03-25 22:34:26 UTC	2019-03-31 14:03:17 UTC	needs_id	CC-BY-NC	https://www.inaturalist.org/observations/21611612	https://inaturalist-open-data.s3.amazonaws.com/photos/33455715/medium.jpeg		1	0		Convento da Penha, Vila Velha - ES, Brasil	-203297825174	-402867815546	277	277			FALSE			Thaumastus largillierti	Thaumastus largillierti		877006	Heterobranchia	Eupulmonata	Stylommatophora	Orthalicoidea	Megaspiridae
21613252	2019-03-25	2019-03-25 18:00:50 UTC	Brasilia	827979	douglas-u-oliveira	2019-03-25 23:28:26 UTC	2020-08-15 17:36:42 UTC	needs_id	CC-BY	https://www.inaturalist.org/observations/21613252	https://inaturalist-open-data.s3.amazonaws.com/photos/33458715/medium.jpeg		3	0	2	16 - St. de HabitaÃ§Ãµes Individuais Norte QL 5 - St. Hab Ind Norte, BrasÃ­lia - DF, 71505-725, Brasil	-15729722023	-478588905334					FALSE	gps	gps	Bulimulidae	Bulimulidae		49778	Heterobranchia	Eupulmonata	Stylommatophora	Orthalicoidea	Bulimulidae
21620633	2019-01-12	2019-01-12 07:06:27 UTC	UTC	1538864	ronald61	2019-03-26 03:45:01 UTC	2019-07-01 02:25:07 UTC	research		https://www.inaturalist.org/observations/21620633	https://static.inaturalist.org/photos/33471576/medium.jpeg		4	0	2	R. MaracujÃ¡, 259 - Mocinha Magalhaes, Rio Branco - AC, 69920-080, Brasil	-99418756	-678607939	42	42			FALSE			Caramujo Gigante Africano	Lissachatina fulica	African Giant Snail	502885	Heterobranchia	Eupulmonata	Stylommatophora	Achatinoidea	Achatinidae
21622473	2019-03-26		Brasilia	1359608	vinisouza128	2019-03-26 05:03:48 UTC	2021-01-03 08:01:47 UTC	research		https://www.inaturalist.org/observations/21622473	https://static.inaturalist.org/photos/33474775/medium.jpg		5	0		ItajÃ¡ - GO, Brasil	-190674706394	-515488370504	1223	1223			FALSE			Asian Tramp Snail	Bradybaena similaris	Asian Tramp Snail	215409	Heterobranchia	Eupulmonata	Stylommatophora	Helicoidea	Camaenidae
21626370	2019-03-26	2019-03-26 05:35:38 UTC	UTC	1538872	luanmesquita	2019-03-26 10:39:13 UTC	2019-10-16 00:04:59 UTC	research		https://www.inaturalist.org/observations/21626370	https://static.inaturalist.org/photos/33480738/medium.jpeg		3	0	2	R. AntÃ´nio Pereira da Silva, 101 - Centro, Rio Branco - AC, 69900-970, Brasil	-99245014191	-678372116089					FALSE	gps	gps	Caramujo Gigante Africano	Lissachatina fulica	African Giant Snail	502885	Heterobranchia	Eupulmonata	Stylommatophora	Achatinoidea	Achatinidae
21665729	2019-03-27	2019-03-27 06:45:34 UTC	UTC	1553772	pedrolucasejoserodolfo	2019-03-27 15:14:12 UTC	2019-07-23 19:31:23 UTC	research		https://www.inaturalist.org/observations/21665729	https://static.inaturalist.org/photos/33547702/medium.jpeg		3	0	2	R. do Pintinho, 580 - Vicosa, ViÃ§osa - MG, 36570-000, Brasil	-207632897684	-428766537085	11	11			FALSE	gps	gps	African Giant Snail	Lissachatina fulica	African Giant Snail	502885	Heterobranchia	Eupulmonata	Stylommatophora	Achatinoidea	Achatinidae
21671074	2019-03-27	2019-03-27 13:31:18 UTC	UTC	1557939	marcelofavila	2019-03-27 18:26:36 UTC	2019-04-01 20:53:45 UTC	research		https://www.inaturalist.org/observations/21671074	https://static.inaturalist.org/photos/33553873/medium.jpeg		2	0	2	Av. Nossa Sra. das GraÃ§as, 193 - Vila Bela Vista, Nova IguaÃ§u - RJ, 26298-632, Brasil	-228547897339	-436038551331					FALSE	gps	gps	Megalobulimus	Megalobulimus		83024	Heterobranchia	Eupulmonata	Stylommatophora	Rhytidoidea	Strophocheilidae
21680825	2019-03-24		Brasilia	836445	flaviomendes	2019-03-27 23:20:22 UTC	2019-03-31 14:01:08 UTC	research	CC-BY-NC	https://www.inaturalist.org/observations/21680825	https://inaturalist-open-data.s3.amazonaws.com/photos/33568366/medium.jpeg		3	0		Convento da Penha, Vila Velha - ES, Brasil	-203297825174	-402867815546	277	277			FALSE			Drymaeus papyraceus	Drymaeus papyraceus		84541	Heterobranchia	Eupulmonata	Stylommatophora	Orthalicoidea	Bulimulidae
21680827	2019-03-24		Brasilia	836445	flaviomendes	2019-03-27 23:20:22 UTC	2020-05-15 13:13:07 UTC	needs_id	CC-BY-NC	https://www.inaturalist.org/observations/21680827	https://inaturalist-open-data.s3.amazonaws.com/photos/33569352/medium.jpeg		0	0		Convento da Penha, Vila Velha - ES, Brasil	-203297825174	-402867815546	277	277			FALSE			Bulimulus	Bulimulus		87125	Heterobranchia	Eupulmonata	Stylommatophora	Orthalicoidea	Bulimulidae
21680829	2019-03-24		Brasilia	836445	flaviomendes	2019-03-27 23:20:23 UTC	2019-08-14 16:44:48 UTC	needs_id	CC-BY-NC	https://www.inaturalist.org/observations/21680829	https://inaturalist-open-data.s3.amazonaws.com/photos/33569745/medium.jpeg		3	1		Convento da Penha, Vila Velha - ES, Brasil	-203297825174	-402867815546	277	277			FALSE			Thaumastus	Thaumastus		636541	Heterobranchia	Eupulmonata	Stylommatophora	Orthalicoidea	Megaspiridae
21703269	2019-03-28	2019-03-28 13:50:00 UTC	Brasilia	927137	josev_ge	2019-03-28 16:32:37 UTC	2019-04-16 01:12:55 UTC	needs_id	CC-BY-NC	https://www.inaturalist.org/observations/21703269	https://inaturalist-open-data.s3.amazonaws.com/photos/33607557/medium.jpeg		2	0	2	Unnamed Road - Vila Mariana, SÃ£o Paulo - SP, 04094-050, Brasil	-235928756105	-466631767899	6	6			FALSE	gps	gps	Leatherleaf Slugs	Veronicellidae	Leatherleaf Slugs	85104	Heterobranchia	Eupulmonata	Systellommatophora	Veronicelloidea	Veronicellidae
21735332	2019-03-24	2019-03-24 22:33:21 UTC	Brasilia	1327300	gabriel231	2019-03-29 14:01:24 UTC	2019-04-05 23:32:36 UTC	research		https://www.inaturalist.org/observations/21735332	https://static.inaturalist.org/photos/33660305/medium.jpg		3	0	3	Rua Arthur Gragantini, 150, Queimados, RJ, BR	-227079366667	-435673116667	5	5			FALSE			African Giant Snail	Lissachatina fulica	African Giant Snail	502885	Heterobranchia	Eupulmonata	Stylommatophora	Achatinoidea	Achatinidae
21749856	2019-03-26	2019-03-26 06:52:34 UTC	UTC	1543991	mayara27	2019-03-29 20:20:52 UTC	2019-04-01 17:10:32 UTC	research	CC-BY-NC	https://www.inaturalist.org/observations/21749856	https://inaturalist-open-data.s3.amazonaws.com/photos/33684654/medium.jpg		4	0	2	ViÃ§osa, BR-MG, BR	-207633079514	-428769011423	44	44			FALSE	gps	gps	Lissachatina	Lissachatina fulica	African Giant Snail	502885	Heterobranchia	Eupulmonata	Stylommatophora	Achatinoidea	Achatinidae
21774516	2019-03-29	2019-03-30 02:53:24 UTC	Brasilia	1095247	michelotto	2019-03-30 13:27:11 UTC	2019-04-01 10:20:38 UTC	needs_id	CC-BY-SA	https://www.inaturalist.org/observations/21774516	https://inaturalist-open-data.s3.amazonaws.com/photos/33726476/medium.jpeg		2	0	2	Rod. Br Quatrocentos Oiten Dois, 21 - Rive, Alegre - ES, 29520-000, Brasil	-207572364807	-414620475769					FALSE	gps	gps	Drymaeus	Drymaeus		49777	Heterobranchia	Eupulmonata	Stylommatophora	Orthalicoidea	Bulimulidae
21774651	2019-03-30	2019-03-30 03:39:46 UTC	Brasilia	1095247	michelotto	2019-03-30 13:31:44 UTC	2021-09-04 00:21:43 UTC	needs_id	CC-BY-SA	https://www.inaturalist.org/observations/21774651	https://inaturalist-open-data.s3.amazonaws.com/photos/33726660/medium.jpeg		1	0	2	Alegre - ES, 29500-000, Brasil	-207654438019	-414695129395					FALSE	gps	gps	Drymaeus	Drymaeus interpunctus		929726	Heterobranchia	Eupulmonata	Stylommatophora	Orthalicoidea	Bulimulidae
21774713	2019-03-30	2019-03-30 03:51:36 UTC	Brasilia	1095247	michelotto	2019-03-30 13:34:32 UTC	2019-04-01 10:20:13 UTC	needs_id	CC-BY-SA	https://www.inaturalist.org/observations/21774713	https://inaturalist-open-data.s3.amazonaws.com/photos/33726771/medium.jpeg		4	0	2	Alegre - ES, 29500-000, Brasil	-207649497986	-41470199585					FALSE	gps	gps	Solaropsis	Solaropsis		489683	Heterobranchia	Eupulmonata	Stylommatophora	Sagdoidea	Solaropsidae
21776762	2018-09-23		Brasilia	1531642	wendelcastro	2019-03-30 14:32:46 UTC	2021-03-03 19:31:47 UTC	needs_id		https://www.inaturalist.org/observations/21776762	https://static.inaturalist.org/photos/33730211/medium.jpg		0	0	2	Porto Acre - AC, 69921-000, Brasil	-97509919083	-676722792909	66	66			FALSE	gps	gps	Corona	Corona incisa		741564	Heterobranchia	Eupulmonata	Stylommatophora	Orthalicoidea	Orthalicidae
21777905	2019-01-10		Brasilia	1531642	wendelcastro	2019-03-30 14:53:06 UTC	2019-03-30 14:55:00 UTC	needs_id		https://www.inaturalist.org/observations/21777905	https://static.inaturalist.org/photos/33731633/medium.jpeg		0	0	2	Porto Acre - AC, 69921-000, Brasil	-97502395128	-676717710122	66	66			FALSE	gps	gps	Subulina octona	Subulina octona	Miniature Awlsnail	209069	Heterobranchia	Eupulmonata	Stylommatophora	Achatinoidea	Achatinidae
21789372	2018-12-16	2018-12-16 16:07:03 UTC	Mid-Atlantic	1344688	victor221	2019-03-30 18:31:22 UTC	2022-01-27 18:05:20 UTC	needs_id		https://www.inaturalist.org/observations/21789372	https://static.inaturalist.org/photos/33750207/medium.jpg		1	0	3	Rua Curitiba, 160, CriciÃºma, SC, BR	-286719209422	-49336667033	5	5			FALSE			Meghimatium pictum	Meghimatium pictum		874798	Heterobranchia	Eupulmonata	Stylommatophora	Arionoidea	Philomycidae
21808608	2012-09-08		Auckland	1566999	bmtomotani	2019-03-31 01:31:16 UTC	2021-10-30 23:36:06 UTC	needs_id	CC-BY	https://www.inaturalist.org/observations/21808608	https://inaturalist-open-data.s3.amazonaws.com/photos/33782515/medium.jpeg		5	0		Rod. Nequinho FogaÃ§a, 19297-19379 - Turvinho, SÃ£o Miguel Arcanjo - SP, 18230-000, Brazil	-240549394	-479946334	208	208			FALSE			Megalobulimus	Megalobulimus		83024	Heterobranchia	Eupulmonata	Stylommatophora	Rhytidoidea	Strophocheilidae
21809408	2019-03-30	2019-03-30 20:33:35 UTC	Atlantic Time (Canada)	757062	jurubeba	2019-03-31 01:49:23 UTC	2022-01-27 14:07:36 UTC	research		https://www.inaturalist.org/observations/21809408	https://static.inaturalist.org/photos/33784255/medium.jpg	It was in a place where the plants were cut on a street.	3	0	3	Avenida Sete de Setembro, 125â€“275, SÃ£o Gabriel da Cachoeira, AM, BR	-0.13535	-670843583333	5	5			FALSE			Megalobulimus albus	Megalobulimus albus		83022	Heterobranchia	Eupulmonata	Stylommatophora	Rhytidoidea	Strophocheilidae
21809576	2019-03-30	2019-03-30 20:34:50 UTC	Atlantic Time (Canada)	757062	jurubeba	2019-03-31 01:53:30 UTC	2019-04-23 00:37:03 UTC	research		https://www.inaturalist.org/observations/21809576	https://static.inaturalist.org/photos/33784570/medium.jpg		2	0	3	Rua CapitÃ£o EuclÃ­des, 1â€“191, SÃ£o Gabriel da Cachoeira, AM, BR	-0.1349333333	-670824055	5	5			FALSE			Megalobulimus albus	Megalobulimus albus		83022	Heterobranchia	Eupulmonata	Stylommatophora	Rhytidoidea	Strophocheilidae
21825294	2019-03-24	2019-03-24 14:06:00 UTC	Brasilia	87196	mauriciouhle	2019-03-31 14:11:02 UTC	2019-04-08 18:30:57 UTC	research	CC-BY-NC	https://www.inaturalist.org/observations/21825294	https://inaturalist-open-data.s3.amazonaws.com/photos/33811736/medium.jpeg	collected dead	3	0		Campos do JordÃ£o - SP, 12460-000, Brasil	-227912386461	-45587712766	142	142			FALSE			Speironepion pilsbryi	Speironepion pilsbryi		548690	Heterobranchia	Eupulmonata	Stylommatophora	Rhytidoidea	Strophocheilidae
21869936	2019-04-01	2019-04-01 11:09:44 UTC	Brasilia	1540931	sobreiro	2019-04-01 11:26:41 UTC	2019-04-05 23:31:39 UTC	research	CC-BY-NC	https://www.inaturalist.org/observations/21869936	https://inaturalist-open-data.s3.amazonaws.com/photos/33882392/medium.jpg	Achatina fulica	4	0	3	Avenida MÃ­lton Tavares de Souza, 147â€“393, NiterÃ³i, RJ, BR	-2290583421	-431341282794	100	100			FALSE			African Giant Snail	Lissachatina fulica	African Giant Snail	502885	Heterobranchia	Eupulmonata	Stylommatophora	Achatinoidea	Achatinidae
21874288	2019-03-27	2019-03-27 15:08:17 UTC	Brasilia	382653	brunocardoso	2019-04-01 15:11:46 UTC	2020-07-08 01:08:53 UTC	research	CC-BY-NC	https://www.inaturalist.org/observations/21874288	https://inaturalist-open-data.s3.amazonaws.com/photos/33889537/medium.jpg		3	0	3	Barragem do Ipitanga, Salvador, BA, BR	-12864825	-38395425	5	5			FALSE			African Giant Snail	Lissachatina fulica	African Giant Snail	502885	Heterobranchia	Eupulmonata	Stylommatophora	Achatinoidea	Achatinidae
21884364	2019-03-25	2019-03-25 15:09:35 UTC	UTC	1548028	anavitorialima	2019-04-01 20:21:04 UTC	2019-04-02 12:10:35 UTC	research		https://www.inaturalist.org/observations/21884364	https://static.inaturalist.org/photos/33906492/medium.jpeg		2	0	2	R. Fabiano Janote, 140 - Maria EugÃªnia, ViÃ§osa - MG, 36570-000, Brasil	-207530016667	-42888605	6	6			FALSE			Bradybaena similaris	Bradybaena similaris	Asian Tramp Snail	215409	Heterobranchia	Eupulmonata	Stylommatophora	Helicoidea	Camaenidae
21895440	2017-07-09	2017-07-09 01:01:00 UTC	Brisbane	108966	nyoni-pete	2019-04-02 02:04:43 UTC	2022-01-01 20:32:53 UTC	research	CC-BY-NC	https://www.inaturalist.org/observations/21895440	https://inaturalist-open-data.s3.amazonaws.com/photos/33926244/medium.jpeg	2604/5	4	0		Cristalino Lodge, Alta Floresta - State of Mato Grosso, 78580-000, Brazil	-95972	-559312	80	80			FALSE			AruÃ¡s-do-mato	Megalobulimus		83024	Heterobranchia	Eupulmonata	Stylommatophora	Rhytidoidea	Strophocheilidae
21920302	2019-03-28	2019-03-28 22:32:00 UTC	UTC	943128	lapasta	2019-04-02 20:21:34 UTC	2019-06-05 02:10:15 UTC	research		https://www.inaturalist.org/observations/21920302	https://static.inaturalist.org/photos/33967629/medium.jpg		1	0	2	R. LÃºcia de Castro Silva, 165 - Recreio dos Bandeirantes, Rio de Janeiro - RJ, 22795-865, Brasil	-23020339198	-434629188851	175	175			FALSE	gps	gps	Bradybaena similaris	Bradybaena similaris	Asian Tramp Snail	215409	Heterobranchia	Eupulmonata	Stylommatophora	Helicoidea	Camaenidae
21924741	2019-04-02	2019-04-02 20:24:06 UTC	Brasilia	61934	sandrovonmatter	2019-04-02 22:29:56 UTC	2021-12-13 02:11:13 UTC	research	CC0	https://www.inaturalist.org/observations/21924741	https://static.inaturalist.org/photos/33974814/medium.jpg		2	0	3	SÃ£o Paulo, BR	-23214954335	-469113352704	5	30196		obscured	TRUE			Drymaeus acervatus	Drymaeus acervatus		49770	Heterobranchia	Eupulmonata	Stylommatophora	Orthalicoidea	Bulimulidae
21933620	2019-04-02	2019-04-02 23:41:20 UTC	UTC	456948	shayan2	2019-04-03 02:44:20 UTC	2020-07-08 01:08:50 UTC	research		https://www.inaturalist.org/observations/21933620	https://static.inaturalist.org/photos/33990182/medium.jpeg	EspÃ©cie invasora encontrada apÃ³s perÃ­odo de chuvas intensas.	4	0	2	Asa Norte Superquadra Norte 309 BL A - BrasÃ­lia, DF, 70297-400, Brasil	-157617583	-478906145	19	19			FALSE			Caramujo Gigante Africano	Lissachatina fulica	African Giant Snail	502885	Heterobranchia	Eupulmonata	Stylommatophora	Achatinoidea	Achatinidae
21959199	2018-10-12		Brasilia	1531642	wendelcastro	2019-04-03 21:18:05 UTC	2019-07-01 02:10:10 UTC	research		https://www.inaturalist.org/observations/21959199	https://static.inaturalist.org/photos/34032050/medium.jpeg		2	0	2	Porto Acre - AC, 69921-000, Brasil	-97530164617	-676708044112	66	66			FALSE	gps	gps	Drymaeus expansus	Drymaeus expansus		733046	Heterobranchia	Eupulmonata	Stylommatophora	Orthalicoidea	Bulimulidae
21978906	2019-04-04	2019-04-04 07:49:45 UTC	UTC	1456961	marcos91	2019-04-04 11:54:52 UTC	2020-07-08 01:08:48 UTC	research		https://www.inaturalist.org/observations/21978906	https://static.inaturalist.org/photos/34066053/medium.jpeg		6	0	2	Asa Sul ComÃ©rcio Local Sul 114 114 Sul RUV - BrasÃ­lia, DF, 70200-001, Brasil	-158265165	-479194842	19	19			FALSE			Caramujo Gigante Africano	Lissachatina fulica	African Giant Snail	502885	Heterobranchia	Eupulmonata	Stylommatophora	Achatinoidea	Achatinidae
21987714	2019-03-28		Brasilia	1451989	leticiaspano	2019-04-04 17:44:09 UTC	2020-04-10 00:09:07 UTC	research	CC-BY-NC	https://www.inaturalist.org/observations/21987714	https://inaturalist-open-data.s3.amazonaws.com/photos/34080394/medium.jpeg		3	0		Iguape, SP, 11920-000, Brasil	-247063083333	-475489222222	5	5			FALSE			Caramujo Gigante Africano	Lissachatina fulica	African Giant Snail	502885	Heterobranchia	Eupulmonata	Stylommatophora	Achatinoidea	Achatinidae
22105885	2019-04-06	2019-04-06 16:46:50 UTC	UTC	1553791	maria579	2019-04-06 19:48:06 UTC	2020-06-08 15:30:14 UTC	research		https://www.inaturalist.org/observations/22105885	https://static.inaturalist.org/photos/34219835/medium.jpeg		1	0	2	R. Paulo CÃ©sar ViÃªira, 540 - Vicosa, ViÃ§osa - MG, 36570-000, Brasil	-207364286	-428732223	87	87			FALSE			Asian Tramp Snail	Bradybaena similaris	Asian Tramp Snail	215409	Heterobranchia	Eupulmonata	Stylommatophora	Helicoidea	Camaenidae
22196775	2019-04-08	2019-04-08 13:39:00 UTC	Mid-Atlantic	1553859	lunara	2019-04-08 15:57:26 UTC	2019-04-09 00:17:03 UTC	research		https://www.inaturalist.org/observations/22196775	https://static.inaturalist.org/photos/34368669/medium.jpeg		3	0	2	Vicosa, ViÃ§osa - MG, 36570-000, Brasil	-2074463821	-4286702725	8	8			FALSE			African Giant Snail	Lissachatina fulica	African Giant Snail	502885	Heterobranchia	Eupulmonata	Stylommatophora	Achatinoidea	Achatinidae
22205913	2019-04-05	2019-04-05 06:22:53 UTC	UTC	1590589	suellen6	2019-04-08 19:42:31 UTC	2020-07-08 01:09:03 UTC	research		https://www.inaturalist.org/observations/22205913	https://static.inaturalist.org/photos/34382880/medium.jpeg		4	0	2	R. Plinio Dias Andrade, 60 - Vicosa, ViÃ§osa - MG, 36570-000, Brasil	-207528366667	-428921183333	9	9			FALSE			African Giant Snail	Lissachatina fulica	African Giant Snail	502885	Heterobranchia	Eupulmonata	Stylommatophora	Achatinoidea	Achatinidae
22224680	2019-04-06	2019-04-07 00:33:19 UTC	Brasilia	423508	robertosampaio	2019-04-09 03:33:44 UTC	2019-08-27 23:18:08 UTC	research		https://www.inaturalist.org/observations/22224680	https://static.inaturalist.org/photos/34414681/medium.jpg		2	0	3	Rua G, BrasÃ­lia, DF, BR	-158993616667	-477970866667	32	32			FALSE			Asian Tramp Snail	Bradybaena similaris	Asian Tramp Snail	215409	Heterobranchia	Eupulmonata	Stylommatophora	Helicoidea	Camaenidae
22255690	2019-04-09		UTC	1593297	talitajeronimo_11	2019-04-09 21:28:08 UTC	2020-07-08 01:09:06 UTC	research	CC-BY-NC	https://www.inaturalist.org/observations/22255690	https://inaturalist-open-data.s3.amazonaws.com/photos/34462627/medium.jpeg	Caramujo Africano	3	0		ViÃ§osa, MG, 36570-000, Brasil	-207548659	-428785788	6031	6031			FALSE			Caramujo Gigante Africano	Lissachatina fulica	African Giant Snail	502885	Heterobranchia	Eupulmonata	Stylommatophora	Achatinoidea	Achatinidae
22325091	2019-04-11	2019-04-11 07:10:57 UTC	UTC	1419369	haroldocanuto	2019-04-11 14:29:28 UTC	2019-07-01 02:09:26 UTC	research	CC-BY-NC	https://www.inaturalist.org/observations/22325091	https://inaturalist-open-data.s3.amazonaws.com/photos/34576352/medium.jpg	Estes sÃ£o mais comuns que os nativos	4	0	2	R. L N Conjunto San Nicolas, 8 - Serraria, MaceiÃ³ - AL, 57046-000, Brasil	-95967164992	-35728270635	15	15			FALSE	gps	gps	Caramujo Gigante Africano	Lissachatina fulica	African Giant Snail	502885	Heterobranchia	Eupulmonata	Stylommatophora	Achatinoidea	Achatinidae
22392380	2019-04-12	2019-04-12 21:44:23 UTC	UTC	1540267	paulovictorv	2019-04-13 00:48:01 UTC	2019-07-23 19:31:00 UTC	research	CC-BY-NC	https://www.inaturalist.org/observations/22392380	https://inaturalist-open-data.s3.amazonaws.com/photos/34681917/medium.jpeg		2	0	2	UnB Instituto Central de CiÃªncias - BrasÃ­lia, DF, 70297-400, Brasil	-157638949	-478692845	21	21			FALSE			Asian Tramp Snail	Bradybaena similaris	Asian Tramp Snail	215409	Heterobranchia	Eupulmonata	Stylommatophora	Helicoidea	Camaenidae
22455108	2019-04-13		Brasilia	1359608	vinisouza128	2019-04-14 08:29:13 UTC	2020-07-08 01:09:18 UTC	research		https://www.inaturalist.org/observations/22455108	https://static.inaturalist.org/photos/34781937/medium.jpg		3	0		ItajÃ¡ - GO, Brasil	-190674706394	-515488370504	1223	1223			FALSE			African Giant Snail	Lissachatina fulica	African Giant Snail	502885	Heterobranchia	Eupulmonata	Stylommatophora	Achatinoidea	Achatinidae
22455109	2019-04-13		Brasilia	1359608	vinisouza128	2019-04-14 08:29:15 UTC	2020-07-08 01:09:13 UTC	research		https://www.inaturalist.org/observations/22455109	https://static.inaturalist.org/photos/34782097/medium.jpg		3	0		ItajÃ¡ - GO, Brasil	-190674706394	-515488370504	1223	1223			FALSE			African Giant Snail	Lissachatina fulica	African Giant Snail	502885	Heterobranchia	Eupulmonata	Stylommatophora	Achatinoidea	Achatinidae
22455110	2019-04-13		Brasilia	1359608	vinisouza128	2019-04-14 08:29:15 UTC	2019-04-23 15:49:21 UTC	research		https://www.inaturalist.org/observations/22455110	https://static.inaturalist.org/photos/34782058/medium.jpg		1	0		ItajÃ¡ - GO, Brasil	-190674706394	-515488370504	1223	1223			FALSE			Bradybaena similaris	Bradybaena similaris	Asian Tramp Snail	215409	Heterobranchia	Eupulmonata	Stylommatophora	Helicoidea	Camaenidae
22455111	2019-04-13		Brasilia	1359608	vinisouza128	2019-04-14 08:29:21 UTC	2020-07-08 01:09:09 UTC	research		https://www.inaturalist.org/observations/22455111	https://static.inaturalist.org/photos/34782147/medium.jpg		3	0		ItajÃ¡ - GO, Brasil	-190674706394	-515488370504	1223	1223			FALSE			African Giant Snail	Lissachatina fulica	African Giant Snail	502885	Heterobranchia	Eupulmonata	Stylommatophora	Achatinoidea	Achatinidae
22455112	2019-04-13		Brasilia	1359608	vinisouza128	2019-04-14 08:29:21 UTC	2019-07-23 19:30:56 UTC	research		https://www.inaturalist.org/observations/22455112	https://static.inaturalist.org/photos/34782279/medium.jpg		3	0		ItajÃ¡ - GO, Brasil	-190674706394	-515488370504	1223	1223			FALSE			Miniature Awlsnail	Subulina octona	Miniature Awlsnail	209069	Heterobranchia	Eupulmonata	Stylommatophora	Achatinoidea	Achatinidae
22455113	2019-04-13		Brasilia	1359608	vinisouza128	2019-04-14 08:29:21 UTC	2020-07-08 01:09:23 UTC	research		https://www.inaturalist.org/observations/22455113	https://static.inaturalist.org/photos/34782428/medium.jpg		3	0		ItajÃ¡ - GO, Brasil	-190674706394	-515488370504	1223	1223			FALSE			African Giant Snail	Lissachatina fulica	African Giant Snail	502885	Heterobranchia	Eupulmonata	Stylommatophora	Achatinoidea	Achatinidae
22455114	2019-04-13		Brasilia	1359608	vinisouza128	2019-04-14 08:29:23 UTC	2020-07-08 01:09:27 UTC	research		https://www.inaturalist.org/observations/22455114	https://static.inaturalist.org/photos/34782565/medium.jpg		3	0		ItajÃ¡ - GO, Brasil	-190674706394	-515488370504	1223	1223			FALSE			African Giant Snail	Lissachatina fulica	African Giant Snail	502885	Heterobranchia	Eupulmonata	Stylommatophora	Achatinoidea	Achatinidae
22455115	2019-04-13		Brasilia	1359608	vinisouza128	2019-04-14 08:29:27 UTC	2020-07-08 01:10:13 UTC	research		https://www.inaturalist.org/observations/22455115	https://static.inaturalist.org/photos/34782702/medium.jpg		2	0		ItajÃ¡ - GO, Brasil	-190674706394	-515488370504	1223	1223			FALSE			African Giant Snail	Lissachatina fulica	African Giant Snail	502885	Heterobranchia	Eupulmonata	Stylommatophora	Achatinoidea	Achatinidae
22455116	2019-04-13		Brasilia	1359608	vinisouza128	2019-04-14 08:29:28 UTC	2020-07-08 01:10:01 UTC	research		https://www.inaturalist.org/observations/22455116	https://static.inaturalist.org/photos/34782708/medium.jpg		3	0		ItajÃ¡ - GO, Brasil	-190674706394	-515488370504	1223	1223			FALSE			African Giant Snail	Lissachatina fulica	African Giant Snail	502885	Heterobranchia	Eupulmonata	Stylommatophora	Achatinoidea	Achatinidae
22455118	2019-04-13		Brasilia	1359608	vinisouza128	2019-04-14 08:29:31 UTC	2020-07-08 01:10:30 UTC	research		https://www.inaturalist.org/observations/22455118	https://static.inaturalist.org/photos/34782733/medium.jpg		4	0		ItajÃ¡ - GO, Brasil	-190674706394	-515488370504	1223	1223			FALSE			African Giant Snail	Lissachatina fulica	African Giant Snail	502885	Heterobranchia	Eupulmonata	Stylommatophora	Achatinoidea	Achatinidae
22455120	2019-04-13		Brasilia	1359608	vinisouza128	2019-04-14 08:29:34 UTC	2020-08-13 08:00:44 UTC	needs_id		https://www.inaturalist.org/observations/22455120	https://static.inaturalist.org/photos/34782866/medium.jpg		1	0		ItajÃ¡ - GO, Brasil	-190674706394	-515488370504	1223	1223			FALSE			Bulimulidae	Bulimulidae		49778	Heterobranchia	Eupulmonata	Stylommatophora	Orthalicoidea	Bulimulidae
22455121	2019-04-13		Brasilia	1359608	vinisouza128	2019-04-14 08:29:34 UTC	2020-07-08 01:10:27 UTC	research		https://www.inaturalist.org/observations/22455121	https://static.inaturalist.org/photos/34782973/medium.jpg		3	0		ItajÃ¡ - GO, Brasil	-190674706394	-515488370504	1223	1223			FALSE			African Giant Snail	Lissachatina fulica	African Giant Snail	502885	Heterobranchia	Eupulmonata	Stylommatophora	Achatinoidea	Achatinidae
22455122	2019-04-13		Brasilia	1359608	vinisouza128	2019-04-14 08:29:35 UTC	2020-07-08 01:10:18 UTC	research		https://www.inaturalist.org/observations/22455122	https://static.inaturalist.org/photos/34783176/medium.jpg		4	0		ItajÃ¡ - GO, Brasil	-190674706394	-515488370504	1223	1223			FALSE			African Giant Snail	Lissachatina fulica	African Giant Snail	502885	Heterobranchia	Eupulmonata	Stylommatophora	Achatinoidea	Achatinidae
22501550	2019-04-14	2019-04-14 23:54:00 UTC	UTC	1374854	ivanandrade	2019-04-15 03:59:02 UTC	2019-07-23 19:31:09 UTC	needs_id		https://www.inaturalist.org/observations/22501550	https://static.inaturalist.org/photos/34860200/medium.jpeg		4	0	2	Rua dos Pioneiros, 270 - 2 de Abril, Ji-ParanÃ¡ - RO, 76800-000, Brasil	-108719444275	-619616661072					FALSE	gps	gps	Leatherleaf Slugs	Veronicellidae	Leatherleaf Slugs	85104	Heterobranchia	Eupulmonata	Systellommatophora	Veronicelloidea	Veronicellidae
22528279	2018-11-28		Brasilia	1584944	claudiomartins	2019-04-15 21:18:49 UTC	2019-04-20 01:50:32 UTC	research	CC-BY-NC	https://www.inaturalist.org/observations/22528279	https://inaturalist-open-data.s3.amazonaws.com/photos/34902709/medium.jpg		4	0		Grajau, Rio de Janeiro - RJ, Brasil	-229238573265	-432665074216	479	479			FALSE			Asian Tramp Snail	Bradybaena similaris	Asian Tramp Snail	215409	Heterobranchia	Eupulmonata	Stylommatophora	Helicoidea	Camaenidae
22530361	2019-04-15	2019-04-15 19:03:32 UTC	UTC	1540267	paulovictorv	2019-04-15 22:07:03 UTC	2019-04-16 01:13:18 UTC	needs_id	CC-BY-NC	https://www.inaturalist.org/observations/22530361	https://inaturalist-open-data.s3.amazonaws.com/photos/34906347/medium.jpeg		3	1	2	Distrito Federal, BrasÃ­lia, BR	-157621761	-478702773	20	20		open	FALSE			Leatherleaf Slugs	Veronicellidae	Leatherleaf Slugs	85104	Heterobranchia	Eupulmonata	Systellommatophora	Veronicelloidea	Veronicellidae
22531230	2019-04-12	2019-04-12 21:43:59 UTC	UTC	1540539	ludmillacristina	2019-04-15 22:18:53 UTC	2019-04-17 03:14:54 UTC	research		https://www.inaturalist.org/observations/22531230	https://static.inaturalist.org/photos/34907294/medium.jpeg		2	0	2	UnB Instituto Central de CiÃªncias - BrasÃ­lia, DF, 70297-400, Brasil	-157639875412	-478692321777					FALSE	gps	gps	Asian Tramp Snail	Bradybaena similaris	Asian Tramp Snail	215409	Heterobranchia	Eupulmonata	Stylommatophora	Helicoidea	Camaenidae
22531425	2019-04-15	2019-04-15 19:20:00 UTC	UTC	1546729	lucasgabrielsantosdesiderio	2019-04-15 22:23:17 UTC	2019-04-24 15:06:48 UTC	needs_id	CC-BY-NC	https://www.inaturalist.org/observations/22531425	https://inaturalist-open-data.s3.amazonaws.com/photos/34907620/medium.jpeg	Observada sozinha	2	0	2	UnB Instituto Central de CiÃªncias - BrasÃ­lia, DF, 70297-400, Brasil	-1576241	-478703343	19	19			FALSE			Leatherleaf Slugs	Veronicellidae	Leatherleaf Slugs	85104	Heterobranchia	Eupulmonata	Systellommatophora	Veronicelloidea	Veronicellidae
22531559	2019-04-15	2019-04-15 19:23:54 UTC	UTC	1546729	lucasgabrielsantosdesiderio	2019-04-15 22:26:16 UTC	2019-04-24 15:06:32 UTC	research	CC-BY-NC	https://www.inaturalist.org/observations/22531559	https://inaturalist-open-data.s3.amazonaws.com/photos/34907806/medium.jpeg	Observado sozinho	2	0	2	UnB Instituto Central de CiÃªncias - BrasÃ­lia, DF, 70297-400, Brasil	-1576242	-478703276	19	19			FALSE			Asian Tramp Snail	Bradybaena similaris	Asian Tramp Snail	215409	Heterobranchia	Eupulmonata	Stylommatophora	Helicoidea	Camaenidae
22585907	2019-03-22	2019-03-22 22:32:00 UTC	UTC	1625262	filipino	2019-04-17 00:32:32 UTC	2019-12-06 12:39:03 UTC	research		https://www.inaturalist.org/observations/22585907	https://static.inaturalist.org/photos/34993072/medium.jpg		3	0	2	R. Dom Alberto GonÃ§alves, 805 - Vila Tamandare, RibeirÃ£o Preto - SP, 14085-100, Brasil	-21164057309	-477969907969	33657	33657			FALSE	gps	gps	Bulimulus tenuissimus	Bulimulus tenuissimus		965061	Heterobranchia	Eupulmonata	Stylommatophora	Orthalicoidea	Bulimulidae
22599782	2019-04-16		Brasilia	1569712	pedroowilliam	2019-04-17 10:52:51 UTC	2019-07-28 19:51:28 UTC	research	CC-BY-NC	https://www.inaturalist.org/observations/22599782	https://inaturalist-open-data.s3.amazonaws.com/photos/35016262/medium.jpg		2	0		UnB - BrasÃ­lia, DF, 70297-400, Brasil	-157652053611	-478667068333					FALSE			Bradybaena similaris	Bradybaena similaris	Asian Tramp Snail	215409	Heterobranchia	Eupulmonata	Stylommatophora	Helicoidea	Camaenidae
22614152	2019-04-16		Brasilia	1628372	paceal	2019-04-17 16:57:42 UTC	2019-04-24 19:44:11 UTC	research	CC-BY-NC	https://www.inaturalist.org/observations/22614152	https://inaturalist-open-data.s3.amazonaws.com/photos/35037253/medium.jpeg		1	0		UNB Brasilia DF	-15763157	-47870631					FALSE			Bradybaena similaris	Bradybaena similaris	Asian Tramp Snail	215409	Heterobranchia	Eupulmonata	Stylommatophora	Helicoidea	Camaenidae
22625175	2019-04-15	2019-04-15 10:56:45 UTC	Brasilia	886737	ehmaia	2019-04-17 20:40:07 UTC	2019-04-18 02:36:43 UTC	needs_id	CC-BY-NC	https://www.inaturalist.org/observations/22625175	https://inaturalist-open-data.s3.amazonaws.com/photos/35054304/medium.jpeg		1	0	2	R. Alferes Ã‚ngelo Sampaio, 2300 - Bigorrilho, Curitiba - PR, 80730-460, Brasil	-254345164	-492886102	19	19			FALSE			Deroceras	Deroceras	Smooth Land Slugs	87902	Heterobranchia	Eupulmonata	Stylommatophora	Limacoidea	Agriolimacidae
22628471	2019-04-16	2019-04-16 22:00:00 UTC	Hawaii	1349936	isaac_oliveira	2019-04-17 21:47:14 UTC	2020-07-08 01:10:16 UTC	research		https://www.inaturalist.org/observations/22628471	https://static.inaturalist.org/photos/35059724/medium.jpeg		4	0	2	R. JosÃ© MagalhÃ£es, 485 - Conquista, Rio Branco - AC, 69918-750, Brasil	-99483623505	-678298187256					FALSE	gps	gps	Caramujo Gigante Africano	Lissachatina fulica	African Giant Snail	502885	Heterobranchia	Eupulmonata	Stylommatophora	Achatinoidea	Achatinidae
22653415	2019-04-18		UTC	974535	regisrafael	2019-04-18 12:11:05 UTC	2019-04-22 17:42:07 UTC	needs_id		https://www.inaturalist.org/observations/22653415	https://static.inaturalist.org/photos/35100885/medium.jpg		2	0		Tapes, RS, Brasil	-306815382863	-513950554824	2	2			FALSE			AruÃ¡s-do-mato	Megalobulimus		83024	Heterobranchia	Eupulmonata	Stylommatophora	Rhytidoidea	Strophocheilidae
22727250	2019-04-16		Santiago	1572979	kamillamartins	2019-04-19 21:53:54 UTC	2019-04-27 21:13:06 UTC	research	CC-BY-NC	https://www.inaturalist.org/observations/22727250	https://inaturalist-open-data.s3.amazonaws.com/photos/35214732/medium.jpg		3	0		UnB Instituto Central de CiÃªncias - BrasÃ­lia, DF, 70297-400, Brasil	-157630424	-478695222	197	197			FALSE			Bradybaena similaris	Bradybaena similaris	Asian Tramp Snail	215409	Heterobranchia	Eupulmonata	Stylommatophora	Helicoidea	Camaenidae
22792841	2015-03-12		Brasilia	1527761	danielcavallari	2019-04-21 02:00:43 UTC	2019-06-08 16:16:07 UTC	research	CC-BY-NC-SA	https://www.inaturalist.org/observations/22792841	https://inaturalist-open-data.s3.amazonaws.com/photos/35324104/medium.jpeg		3	0		Praia Grande, Ubatuba - SP, 11680-000, Brasil	-234718187	-450662928	886	886			FALSE			Caramujo Gigante Africano	Lissachatina fulica	African Giant Snail	502885	Heterobranchia	Eupulmonata	Stylommatophora	Achatinoidea	Achatinidae
22911765	2019-04-04		Brasilia	1551240	rmmolina	2019-04-22 22:45:09 UTC	2019-07-29 03:10:31 UTC	research	CC-BY-NC	https://www.inaturalist.org/observations/22911765	https://inaturalist-open-data.s3.amazonaws.com/photos/35512900/medium.jpg		1	0		ColÃ´nia AgrÃ­cola Samambaia - Taguatinga, BrasÃ­lia - DF, 70297-400, Brasil	-158142452506	-480497260101	4	4			FALSE			Belocaulus angustipes	Belocaulus angustipes	Black-velvet Leatherleaf	328068	Heterobranchia	Eupulmonata	Systellommatophora	Veronicelloidea	Veronicellidae
22917939	2019-04-16	2019-04-16 15:43:05 UTC	Brasilia	1548547	lucasgabriel00	2019-04-23 00:57:29 UTC	2019-04-24 20:44:46 UTC	research	CC-BY-NC	https://www.inaturalist.org/observations/22917939	https://inaturalist-open-data.s3.amazonaws.com/photos/35523899/medium.jpeg		2	0	2	UnB Instituto Central de CiÃªncias - BrasÃ­lia, DF, 70297-400, Brasil	-157655553818	-478672218323					FALSE	gps	gps	Bradybaena similaris	Bradybaena similaris	Asian Tramp Snail	215409	Heterobranchia	Eupulmonata	Stylommatophora	Helicoidea	Camaenidae
22941639	2019-04-24	2019-04-24 12:04:20 UTC	UTC	1546729	lucasgabrielsantosdesiderio	2019-04-23 14:34:50 UTC	2020-07-08 01:10:32 UTC	research	CC-BY-NC	https://www.inaturalist.org/observations/22941639	https://inaturalist-open-data.s3.amazonaws.com/photos/35561538/medium.jpg	Observado sozinho	3	0	2	Av. ConceiÃ§Ã£o, 1022-1212 - Centro, Santo AntÃ´nio do Descoberto - GO, 72900-000, Brasil	-159440415	-482641197	19	19			FALSE			African Giant Snail	Lissachatina fulica	African Giant Snail	502885	Heterobranchia	Eupulmonata	Stylommatophora	Achatinoidea	Achatinidae
22968440	2019-04-10	2019-04-10 21:59:00 UTC	Hawaii	757062	jurubeba	2019-04-23 22:57:28 UTC	2020-06-24 17:25:52 UTC	research		https://www.inaturalist.org/observations/22968440	https://static.inaturalist.org/photos/35601123/medium.jpeg		2	0		SÃ£o Gabriel da Cachoeira - AM, 69750-000, Brasil	0.2568102951	-697910698512	568	568			FALSE			Megalobulimus albus	Megalobulimus albus		83022	Heterobranchia	Eupulmonata	Stylommatophora	Rhytidoidea	Strophocheilidae
22972674	2019-03-14	2019-03-14 17:06:00 UTC	Hawaii	906507	alessandradalia	2019-04-24 00:23:58 UTC	2021-10-31 22:26:37 UTC	needs_id	CC-BY-SA	https://www.inaturalist.org/observations/22972674	https://inaturalist-open-data.s3.amazonaws.com/photos/35610449/medium.jpg		5	0		Guarapiranga, SÃ£o Paulo - SP, Brasil	-237113165	-467354881	388	388			FALSE			Bulimulidae	Bulimulidae		49778	Heterobranchia	Eupulmonata	Stylommatophora	Orthalicoidea	Bulimulidae
22993293	2019-04-23	2019-04-23 19:01:52 UTC	Brasilia	827979	douglas-u-oliveira	2019-04-24 12:39:46 UTC	2020-08-15 17:36:31 UTC	research	CC-BY	https://www.inaturalist.org/observations/22993293	https://inaturalist-open-data.s3.amazonaws.com/photos/35645694/medium.jpeg		2	0	2	15 - St. de HabitaÃ§Ãµes Individuais Norte QL 5 - St. Hab Ind Norte, BrasÃ­lia - DF, 71505-725, Brasil	-157294445038	-478591651917					FALSE	gps	gps	Asian Tramp Snail	Bradybaena similaris	Asian Tramp Snail	215409	Heterobranchia	Eupulmonata	Stylommatophora	Helicoidea	Camaenidae
22993328	2019-04-23	2019-04-23 17:56:37 UTC	Brasilia	827979	douglas-u-oliveira	2019-04-24 12:40:47 UTC	2020-08-15 17:36:21 UTC	research	CC-BY	https://www.inaturalist.org/observations/22993328	https://inaturalist-open-data.s3.amazonaws.com/photos/35645721/medium.jpeg		1	0	2	19 - St. de HabitaÃ§Ãµes Individuais Norte QL 5 - St. Hab Ind Norte, BrasÃ­lia - DF, 71505-725, Brasil	-157291669846	-478588905334					FALSE	gps	gps	Bradybaena similaris	Bradybaena similaris	Asian Tramp Snail	215409	Heterobranchia	Eupulmonata	Stylommatophora	Helicoidea	Camaenidae
22995134	2019-04-23	2019-04-23 10:47:00 UTC	Brasilia	1656841	marinapergon	2019-04-24 13:44:43 UTC	2020-08-09 15:00:28 UTC	needs_id	CC-BY-NC	https://www.inaturalist.org/observations/22995134	https://inaturalist-open-data.s3.amazonaws.com/photos/35644420/medium.jpeg	Bulimulus Ã© um gÃªnero de caracÃ³is terrestres pequenos e mÃ©dios tropicais ou subtropicais, que respiram ar, e moluscos gastrÃ³podes pulmonares na subfamÃ­lia Bulimulinae dentro da famÃ­lia Bulimulidae. Bulimulus Ã© o gÃªnero do tipo da subfamÃ­lia Bulimulinae. As conchas sÃ£o altas e cÃ´nicas, e sÃ£o de tamanho mÃ©dio, variando de cerca de 20 mm (0,8 polegadas) a cerca de 50 mm (2 polegadas) d…
23012235	2019-04-24	2019-04-24 19:24:10 UTC	Brasilia	430895	muprado	2019-04-24 19:25:14 UTC	2021-06-10 20:54:33 UTC	needs_id	CC-BY-NC	https://www.inaturalist.org/observations/23012235	https://inaturalist-open-data.s3.amazonaws.com/photos/35674866/medium.jpg		2	0	2	2.4	-158041547116	-479257415235	9	9			FALSE	gps	gps	Bulimulidae	Bulimulidae		49778	Heterobranchia	Eupulmonata	Stylommatophora	Orthalicoidea	Bulimulidae
23012419	2019-04-24	2019-04-24 16:27:22 UTC	UTC	1657705	luciana46	2019-04-24 19:28:57 UTC	2019-04-25 02:33:23 UTC	needs_id		https://www.inaturalist.org/observations/23012419	https://static.inaturalist.org/photos/35673376/medium.jpeg	3.2	3	1	2	EPIG - BrasÃ­lia - BrasÃ­lia, DF, 70670-302, Brasil	-158041085	-4792573451	3	3			FALSE			Bulimulidae	Bulimulidae		49778	Heterobranchia	Eupulmonata	Stylommatophora	Orthalicoidea	Bulimulidae
23012441	2019-04-24	2019-04-24 19:28:38 UTC	Brasilia	1655137	evandra	2019-04-24 19:29:16 UTC	2021-06-10 20:54:55 UTC	needs_id	CC-BY-NC	https://www.inaturalist.org/observations/23012441	https://inaturalist-open-data.s3.amazonaws.com/photos/35673405/medium.jpg		2	0	3	SQSW 104 Bloco F, BrasÃ­lia, DF, BR	-158041494247	-479257482291	5	5			FALSE			Bulimulus	Bulimulus		87125	Heterobranchia	Eupulmonata	Stylommatophora	Orthalicoidea	Bulimulidae
23012455	2019-04-24	2019-04-24 15:24:47 UTC	UTC	1658360	jefferson21	2019-04-24 19:29:35 UTC	2021-10-30 23:40:51 UTC	needs_id		https://www.inaturalist.org/observations/23012455	https://static.inaturalist.org/photos/35673511/medium.jpeg		4	1	2	EPIG - BrasÃ­lia - BrasÃ­lia, DF, 70670-302, Brasil	-1580413224	-4792574422	10	10			FALSE			Bulimulinae	Bulimulinae		853583	Heterobranchia	Eupulmonata	Stylommatophora	Orthalicoidea	Bulimulidae
23013370	2019-04-24	2019-04-24 16:30:12 UTC	UTC	1651937	celsocostasantosjnior	2019-04-24 19:46:05 UTC	2019-05-05 01:03:09 UTC	research		https://www.inaturalist.org/observations/23013370	https://static.inaturalist.org/photos/35674915/medium.jpeg		3	0	2	EPIG - BrasÃ­lia - BrasÃ­lia, DF, 70670-302, Brasil	-1580401875	-4792579127	3	3			FALSE			Asian Tramp Snail	Bradybaena similaris	Asian Tramp Snail	215409	Heterobranchia	Eupulmonata	Stylommatophora	Helicoidea	Camaenidae
23027020	2019-04-24		Brasilia	1062895	jbio_2018	2019-04-25 00:26:06 UTC	2019-04-27 11:42:50 UTC	research	CC-BY-NC	https://www.inaturalist.org/observations/23027020	https://inaturalist-open-data.s3.amazonaws.com/photos/35695917/medium.jpeg		4	0		BrasÃ­lia - DF, Brasil	-15826691	-479218204	75040	75040			FALSE			African Giant Snail	Lissachatina fulica	African Giant Snail	502885	Heterobranchia	Eupulmonata	Stylommatophora	Achatinoidea	Achatinidae
23048306	2019-04-20		Brasilia	102919	nelson_wisnik	2019-04-25 13:38:27 UTC	2019-08-01 19:02:18 UTC	needs_id	CC-BY-NC	https://www.inaturalist.org/observations/23048306	https://inaturalist-open-data.s3.amazonaws.com/photos/35732295/medium.jpeg		1	0		SantarÃ©m - PA, Brasil	-236992	-54742245					FALSE			Moluscos	Bulimulidae		49778	Heterobranchia	Eupulmonata	Stylommatophora	Orthalicoidea	Bulimulidae
23049148	2018-12-23		UTC	1663418	paolafreitas	2019-04-25 13:59:21 UTC	2019-09-20 01:16:43 UTC	needs_id		https://www.inaturalist.org/observations/23049148	https://static.inaturalist.org/photos/35733762/medium.jpeg		2	0	2	Lago Sul, BrasÃ­lia - DF, 70297-400, Brasil	-159726729156	-479476431012	132	132			FALSE	gps	gps	AruÃ¡s-do-mato	Megalobulimus		83024	Heterobranchia	Eupulmonata	Stylommatophora	Rhytidoidea	Strophocheilidae
23076470	2019-03-21		Brasilia	1653727	bianca_limoeiro	2019-04-25 22:13:52 UTC	2019-04-27 06:38:32 UTC	research	CC-BY-NC	https://www.inaturalist.org/observations/23076470	https://inaturalist-open-data.s3.amazonaws.com/photos/35774494/medium.jpeg	Encontrei esse pequeno molusco no tronco de uma Ã¡rvore da agrofloresta do Centro Academico de Ciencias Ambientais.	2	0		BrasÃ­lia - DF, 70910-900, Brasil	-157631573	-478706311	3297	3297			FALSE			Asian Tramp Snail	Bradybaena similaris	Asian Tramp Snail	215409	Heterobranchia	Eupulmonata	Stylommatophora	Helicoidea	Camaenidae
23129749	2019-04-23	2019-04-23 14:14:58 UTC	Buenos Aires	1656835	dulcinea1	2019-04-26 13:42:03 UTC	2019-04-27 10:56:05 UTC	research		https://www.inaturalist.org/observations/23129749	https://static.inaturalist.org/photos/35854115/medium.jpeg		3	0	2	Av. CÃ³rdoba 771, Puerto IguazÃº, MisiÃ³nes, Argentina	-255922602809	-545737649621	19	19			FALSE			African Giant Snail	Lissachatina fulica	African Giant Snail	502885	Heterobranchia	Eupulmonata	Stylommatophora	Achatinoidea	Achatinidae
23163145	2019-04-25	2019-04-25 13:45:11 UTC	Brasilia	886737	ehmaia	2019-04-26 16:36:52 UTC	2019-07-22 16:32:01 UTC	research	CC-BY-NC	https://www.inaturalist.org/observations/23163145	https://inaturalist-open-data.s3.amazonaws.com/photos/35900195/medium.jpeg		3	0	2	Rua Ari JosÃ© Valle, 777 - SÃ£o JoÃ£o, Curitiba - PR, 82030-025, Brasil	-254035038073	-493098294362	132	132			FALSE	gps	gps	Meghimatium pictum	Meghimatium pictum		874798	Heterobranchia	Eupulmonata	Stylommatophora	Arionoidea	Philomycidae
23204057	2019-04-26	2019-04-26 19:39:51 UTC	Brasilia	1665252	jonatan15	2019-04-26 19:40:37 UTC	2019-09-18 23:44:10 UTC	needs_id		https://www.inaturalist.org/observations/23204057	https://static.inaturalist.org/photos/35957605/medium.jpeg		2	0	2	Unnamed Road, Puerto IguazÃº, MisiÃ³nes, Argentina	-255989629	-5454347626	4	4			FALSE			Leatherleaf Slugs	Veronicellidae	Leatherleaf Slugs	85104	Heterobranchia	Eupulmonata	Systellommatophora	Veronicelloidea	Veronicellidae
23375024	2019-04-27	2019-04-27 14:03:03 UTC	Georgetown	920992	renata_xavier	2019-04-27 14:48:17 UTC	2020-07-08 01:10:48 UTC	research	CC-BY-NC	https://www.inaturalist.org/observations/23375024	https://inaturalist-open-data.s3.amazonaws.com/photos/36207119/medium.jpeg		3	0	2	R. das Rosas, 151 - Conj. Tiradentes, Manaus - AM, 69083-310, Brasil	-30785093677	-599753016606	11	11			FALSE	gps	gps	African Giant Snail	Lissachatina fulica	African Giant Snail	502885	Heterobranchia	Eupulmonata	Stylommatophora	Achatinoidea	Achatinidae
23438225	2019-04-27	2019-04-27 12:01:20 UTC	Brasilia	827979	douglas-u-oliveira	2019-04-27 18:53:44 UTC	2020-08-15 17:36:07 UTC	research	CC-BY	https://www.inaturalist.org/observations/23438225	https://inaturalist-open-data.s3.amazonaws.com/photos/36296894/medium.jpeg		3	0	2	18 - St. de HabitaÃ§Ãµes Individuais Norte QL 5 - St. Hab Ind Norte, BrasÃ­lia - DF, 71505-725, Brasil	-157294445038	-478586120605					FALSE	gps	gps	Caramujo Gigante Africano	Lissachatina fulica	African Giant Snail	502885	Heterobranchia	Eupulmonata	Stylommatophora	Achatinoidea	Achatinidae
23483327	2019-04-27	2019-04-27 21:37:26 UTC	Brasilia	1675343	vitordiego	2019-04-27 21:48:22 UTC	2020-11-25 13:57:40 UTC	research		https://www.inaturalist.org/observations/23483327	https://static.inaturalist.org/photos/36364062/medium.jpg		3	0	3	13260-000, Amparo, SP, BR	-228467869733	-46784631143	22	22			FALSE			Drymaeus interpunctus	Drymaeus interpunctus		929726	Heterobranchia	Eupulmonata	Stylommatophora	Orthalicoidea	Bulimulidae
23538004	2019-04-27	2019-04-27 09:55:40 UTC	UTC	1480146	mirna_caniso	2019-04-28 01:55:33 UTC	2019-10-23 16:50:10 UTC	needs_id		https://www.inaturalist.org/observations/23538004	https://static.inaturalist.org/photos/36447158/medium.jpg		4	0	2	Rio Branco - AC, Brasil	-100545396805	-678552398682					FALSE	gps	gps	Euglandina	Euglandina	wolf snails	121014	Heterobranchia	Eupulmonata	Stylommatophora	Oleacinoidea	Spiraxidae
23548022	2016-08-12	2016-08-12 04:03:08 UTC	Brasilia	87196	mauriciouhle	2019-04-28 02:44:31 UTC	2019-06-29 23:56:32 UTC	needs_id	CC-BY-NC	https://www.inaturalist.org/observations/23548022	https://inaturalist-open-data.s3.amazonaws.com/photos/36462366/medium.jpg	Morro da Igreja
23561937	2019-04-08	2019-04-08 18:21:55 UTC	Brasilia	1543586	caiovinicius	2019-04-28 04:00:04 UTC	2021-05-11 17:31:06 UTC	needs_id		https://www.inaturalist.org/observations/23561937	https://static.inaturalist.org/photos/36484265/medium.jpg		4	0	3	73368-390, BrasÃ­lia, DF, BR	-157661333333	-478651583333	65	65			FALSE			Veronicellidae	Veronicellidae	Leatherleaf Slugs	85104	Heterobranchia	Eupulmonata	Systellommatophora	Veronicelloidea	Veronicellidae
23581039	2019-04-26		Brasilia	1685583	gfcalixto	2019-04-28 06:37:29 UTC	2020-07-08 01:10:43 UTC	research	CC-BY-NC	https://www.inaturalist.org/observations/23581039	https://inaturalist-open-data.s3.amazonaws.com/photos/36512397/medium.jpg	Achatina fulica Ã© um molusco nativo da Ãfrica que foi introduzido na AmÃ©rica. Geralmente passam o dia escondido e saem para reproduzir e se alimentar pela noite. SÃ£o hermafroditas e altamente prolÃ­ficos. Sua alimentaÃ§Ã£o Ã© bastante variada, indo desde hortaliÃ§as a indivÃ­duos mais jovens da sua espÃ©cie.	3	0		BrasÃ­lia - DF, Brasil	-159040092608	-477647795791	8	8			FALSE			African Giant Snail	Lissachatina fulica	African Giant Snail	502885	Heterobranchia	Eupulmonata	Stylommatophora	Achatinoidea	Achatinidae
23636112	2019-04-27		Brasilia	1199865	marcos_silveira	2019-04-28 14:42:15 UTC	2019-06-04 16:18:03 UTC	research		https://www.inaturalist.org/observations/23636112	https://static.inaturalist.org/photos/36587789/medium.jpeg		4	0		Rio Branco - AC, Brasil	-100502324888	-678518774116	2	2			FALSE			Drymaeus expansus	Drymaeus expansus		733046	Heterobranchia	Eupulmonata	Stylommatophora	Orthalicoidea	Bulimulidae
23684521	2019-04-28	2019-04-28 10:49:10 UTC	Brasilia	827979	douglas-u-oliveira	2019-04-28 17:41:53 UTC	2020-08-15 17:35:59 UTC	needs_id	CC-BY	https://www.inaturalist.org/observations/23684521	https://inaturalist-open-data.s3.amazonaws.com/photos/36656365/medium.jpeg		1	0	2	18 - St. de HabitaÃ§Ãµes Individuais Norte QL 5 - St. Hab Ind Norte, BrasÃ­lia - DF, 71505-725, Brasil	-157294445038	-478588905334					FALSE	gps	gps	Bulimulidae	Bulimulidae		49778	Heterobranchia	Eupulmonata	Stylommatophora	Orthalicoidea	Bulimulidae
23714981	2019-04-14	2019-04-15 00:02:15 UTC	Brasilia	1284488	ben317	2019-04-28 19:41:01 UTC	2020-07-08 01:10:40 UTC	research		https://www.inaturalist.org/observations/23714981	https://static.inaturalist.org/photos/36700658/medium.jpeg		4	0	2	Rua dos Elefantes, Cairu - BA, 45420-000, Brazil	-133801323133	-389147051051	132	132			FALSE	gps	gps	African Giant Snail	Lissachatina fulica	African Giant Snail	502885	Heterobranchia	Eupulmonata	Stylommatophora	Achatinoidea	Achatinidae
23739259	2019-04-10		Brasilia	1544861	kellycriss97	2019-04-28 21:14:55 UTC	2019-04-29 19:49:55 UTC	research	CC-BY-NC	https://www.inaturalist.org/observations/23739259	https://inaturalist-open-data.s3.amazonaws.com/photos/36735500/medium.jpg		3	1		BrasÃ­lia - DF, 70910-900, Brasil	-157631573	-478706311	3297	3297			FALSE			Asian Tramp Snail	Bradybaena similaris	Asian Tramp Snail	215409	Heterobranchia	Eupulmonata	Stylommatophora	Helicoidea	Camaenidae
23739576	2019-03-30		Brasilia	1544861	kellycriss97	2019-04-28 21:15:52 UTC	2021-06-10 23:44:05 UTC	research	CC-BY-NC	https://www.inaturalist.org/observations/23739576	https://inaturalist-open-data.s3.amazonaws.com/photos/36736722/medium.jpg		3	1		St. L Norte - Taguatinga, BrasÃ­lia - DF, Brasil	-158254228333	-480886667778				open	FALSE			Lesma-amarela	Limacus flavus	Yellow Cellar Slug	322417	Heterobranchia	Eupulmonata	Stylommatophora	Limacoidea	Limacidae
23749605	2019-04-27		Buenos Aires	1436130	victorpaiva28	2019-04-28 21:51:36 UTC	2019-05-03 11:35:46 UTC	research	CC-BY-NC-ND	https://www.inaturalist.org/observations/23749605	https://static.inaturalist.org/photos/36751345/medium.jpg		1	0		Vale do Sol, Parnamirim - RN, Brasil	-59310630185	-352735294275	907	907			FALSE			Caramujo Gigante Africano	Lissachatina fulica	African Giant Snail	502885	Heterobranchia	Eupulmonata	Stylommatophora	Achatinoidea	Achatinidae
23781206	2019-04-08		UTC	1547750	thayaneevelin	2019-04-28 23:44:17 UTC	2019-04-29 04:32:44 UTC	research	CC-BY-NC	https://www.inaturalist.org/observations/23781206	https://inaturalist-open-data.s3.amazonaws.com/photos/36798741/medium.png	Reino:Animalia
23821932	2019-04-18	2019-04-18 22:30:00 UTC	Brasilia	1592524	luisg_sanchez	2019-04-29 02:36:26 UTC	2020-07-08 03:57:49 UTC	research	CC-BY-NC	https://www.inaturalist.org/observations/23821932	https://inaturalist-open-data.s3.amazonaws.com/photos/36861018/medium.jpg	Caracol considerado uma praga invasora no Brasil, causando danos na agropecuÃ¡ria e saÃºde pÃºblica (transmissÃ£o de Angiostrongylus cantonensis).
23925363	2019-04-29	2019-04-29 14:43:00 UTC	Buenos Aires	1672973	radano	2019-04-29 14:36:10 UTC	2020-07-27 23:17:18 UTC	research	CC-BY-NC	https://www.inaturalist.org/observations/23925363	https://inaturalist-open-data.s3.amazonaws.com/photos/37012689/medium.jpeg		2	0	2	Path Of The Falls Trail, Foz do IguaÃ§u - PR, Brasil	-2568998523	-5443818979	7	7			FALSE	gps	gps	Drymaeus interpunctus	Drymaeus interpunctus		929726	Heterobranchia	Eupulmonata	Stylommatophora	Orthalicoidea	Bulimulidae
23937724	2019-04-29	2019-04-29 10:27:00 UTC	UTC	1538945	andersonsilvabio	2019-04-29 15:26:21 UTC	2020-07-08 03:57:51 UTC	research	CC-BY-NC	https://www.inaturalist.org/observations/23937724	https://inaturalist-open-data.s3.amazonaws.com/photos/37029964/medium.jpg		5	0	2	Unnamed Road - Campus da Universidade Federal do Acre, Rio Branco - AC, 69917-400, Brasil	-99519257045	-678708046675	66	66			FALSE	gps	gps	Caramujo Gigante Africano	Lissachatina fulica	African Giant Snail	502885	Heterobranchia	Eupulmonata	Stylommatophora	Achatinoidea	Achatinidae
24177982	2019-04-30	2019-04-30 13:29:19 UTC	Brasilia	1702932	alicebio	2019-04-30 13:29:48 UTC	2019-05-01 00:46:50 UTC	research	CC-BY-NC	https://www.inaturalist.org/observations/24177982	https://inaturalist-open-data.s3.amazonaws.com/photos/37389912/medium.jpg		1	0	3	Rua Um C, 27, PoÃ§os de Caldas, MG, BR	-2183725	-465593833333	10	10			FALSE			Bradybaena similaris	Bradybaena similaris	Asian Tramp Snail	215409	Heterobranchia	Eupulmonata	Stylommatophora	Helicoidea	Camaenidae
24195141	2019-04-30	2019-04-30 13:34:41 UTC	UTC	1702922	anaclaraalves	2019-04-30 16:36:07 UTC	2019-05-01 03:06:15 UTC	research		https://www.inaturalist.org/observations/24195141	https://static.inaturalist.org/photos/37414340/medium.jpeg		2	0	2	Av. Dirce Pereira Rosa, 300 - Jardim Esperanca, PoÃ§os de Caldas - MG, 37713-100, Brasil	-2183722061	-4655926347	9	9			FALSE			Asian Tramp Snail	Bradybaena similaris	Asian Tramp Snail	215409	Heterobranchia	Eupulmonata	Stylommatophora	Helicoidea	Camaenidae
24237991	2019-04-30	2019-05-01 06:41:16 UTC	Hawaii	1627461	marcioborges	2019-05-01 00:51:32 UTC	2019-05-01 16:42:11 UTC	research		https://www.inaturalist.org/observations/24237991	https://static.inaturalist.org/photos/37482125/medium.jpeg		2	0	2	Distrito Federal, BrasÃ­lia, BR	-15634058	-4752216455	9	9			FALSE			Caramujo Gigante Africano	Lissachatina fulica	African Giant Snail	502885	Heterobranchia	Eupulmonata	Stylommatophora	Achatinoidea	Achatinidae
24271650	2017-07-21	2017-07-21 12:43:00 UTC	Berlin	19649	mbacsik	2019-05-01 12:18:00 UTC	2019-05-03 02:13:00 UTC	needs_id	CC-BY-NC	https://www.inaturalist.org/observations/24271650	https://inaturalist-open-data.s3.amazonaws.com/photos/37534486/medium.jpeg		3	0		Mata de SÃ£o JoÃ£o - State of Bahia, Brazil	-1256875	-3800616					FALSE			Orthalicus	Orthalicus		149905	Heterobranchia	Eupulmonata	Stylommatophora	Orthalicoidea	Orthalicidae
24284418	2019-05-01	2019-05-01 15:00:30 UTC	Brasilia	1694410	gasperinbio	2019-05-01 15:26:41 UTC	2019-05-01 16:28:32 UTC	research	CC-BY-NC	https://www.inaturalist.org/observations/24284418	https://inaturalist-open-data.s3.amazonaws.com/photos/37553708/medium.jpeg		1	0	2	Av. Castelo Branco, 3079, Esmeralda - RS, 95380-000, Brasil	-280599892	-511869345	43	43			FALSE			Asian Tramp Snail	Bradybaena similaris	Asian Tramp Snail	215409	Heterobranchia	Eupulmonata	Stylommatophora	Helicoidea	Camaenidae
24430689	2019-05-03	2019-05-03 07:00:53 UTC	UTC	1700427	leomroitman	2019-05-03 10:04:23 UTC	2019-12-02 14:38:17 UTC	research	CC-BY-NC	https://www.inaturalist.org/observations/24430689	https://inaturalist-open-data.s3.amazonaws.com/photos/37779341/medium.jpeg		4	0	2	13 - St. de HabitaÃ§Ãµes Individuais Norte QL 11 - BrasÃ­lia, DF, 71515-755, Brasil	-1574692401	-4783599505	15	15			FALSE			Caramujo Gigante Africano	Lissachatina fulica	African Giant Snail	502885	Heterobranchia	Eupulmonata	Stylommatophora	Achatinoidea	Achatinidae
24430790	2019-05-03	2019-05-03 07:01:25 UTC	UTC	1700427	leomroitman	2019-05-03 10:08:49 UTC	2019-12-02 14:37:59 UTC	research	CC-BY-NC	https://www.inaturalist.org/observations/24430790	https://inaturalist-open-data.s3.amazonaws.com/photos/37779572/medium.jpeg		3	0	2	13 - St. de HabitaÃ§Ãµes Individuais Norte QL 11 - BrasÃ­lia, DF, 71515-755, Brasil	-157469234467	-478359947205					FALSE	gps	gps	Caramujo Gigante Africano	Lissachatina fulica	African Giant Snail	502885	Heterobranchia	Eupulmonata	Stylommatophora	Achatinoidea	Achatinidae
24448273	2019-05-03	2019-05-03 15:42:14 UTC	Brasilia	1694410	gasperinbio	2019-05-03 16:26:21 UTC	2019-05-04 18:10:32 UTC	research	CC-BY-NC	https://www.inaturalist.org/observations/24448273	https://inaturalist-open-data.s3.amazonaws.com/photos/37803345/medium.jpeg		2	0	2	Av. JoÃ£o Francisco Moreira, 202, Esmeralda - RS, 95380-000, Brasil	-280598264878	-511864745244	33	33			FALSE	gps	gps	Garden Snail	Cornu aspersum	Garden Snail	480298	Heterobranchia	Eupulmonata	Stylommatophora	Helicoidea	Helicidae
24448293	2019-05-03	2019-05-03 15:43:40 UTC	Brasilia	1694410	gasperinbio	2019-05-03 16:26:46 UTC	2019-07-01 02:08:27 UTC	research	CC-BY-NC	https://www.inaturalist.org/observations/24448293	https://inaturalist-open-data.s3.amazonaws.com/photos/37803385/medium.jpeg		2	0	2	R. Farroupilha, 303, Esmeralda - RS, 95380-000, Brasil	-280597563674	-511865308508	132	132			FALSE	gps	gps	Caracoleta	Cornu aspersum	Garden Snail	480298	Heterobranchia	Eupulmonata	Stylommatophora	Helicoidea	Helicidae
24449078	2019-05-03	2019-05-03 15:42:47 UTC	Brasilia	1694410	gasperinbio	2019-05-03 16:40:43 UTC	2019-05-08 20:16:49 UTC	research	CC-BY-NC	https://www.inaturalist.org/observations/24449078	https://inaturalist-open-data.s3.amazonaws.com/photos/37804851/medium.jpeg		1	0	2	R. Farroupilha, 303, Esmeralda - RS, 95380-000, Brasil	-280596711577	-511866086349	17	17			FALSE	gps	gps	Bradybaena similaris	Bradybaena similaris	Asian Tramp Snail	215409	Heterobranchia	Eupulmonata	Stylommatophora	Helicoidea	Camaenidae
24492452	2019-03-17	2019-03-18 03:53:00 UTC	Hawaii	1670795	martin-acosta	2019-05-04 04:44:48 UTC	2022-01-31 21:15:44 UTC	needs_id	CC-BY-NC	https://www.inaturalist.org/observations/24492452	https://inaturalist-open-data.s3.amazonaws.com/photos/37870073/medium.jpg		1	0		Porto Acre - AC, 69921-000, Brasil	-97741850227	-676118631212	3906	3906			FALSE			Helicina	Helicina juruana		876395	Neritimorpha		Cycloneritida	Helicinoidea	Helicinidae
24509821	2019-05-04	2019-05-04 10:46:28 UTC	UTC	1682018	adriana190	2019-05-04 14:06:21 UTC	2019-05-05 15:43:57 UTC	needs_id		https://www.inaturalist.org/observations/24509821	https://static.inaturalist.org/photos/37899785/medium.jpg		2	0	2	R. Arminio Birelo, 622 - Vila Romana, IbiporÃ£ - PR, 86200-000, Brasil	-232758331299	-510730552673					FALSE	gps	gps	Gastropods	Bulimulidae		49778	Heterobranchia	Eupulmonata	Stylommatophora	Orthalicoidea	Bulimulidae
24514316	2019-05-01		Brasilia	836445	flaviomendes	2019-05-04 15:19:08 UTC	2020-01-04 07:49:12 UTC	research	CC-BY-NC	https://www.inaturalist.org/observations/24514316	https://inaturalist-open-data.s3.amazonaws.com/photos/37901738/medium.jpeg		2	0		OrquidÃ¡rio Florabela, Marechal Floriano - ES, 29255-000, Brasil	-204034692286	-406665969263	163	163			FALSE			Jumping Snail	Ovachlamys fulgens	Jumping Snail	171890	Heterobranchia	Eupulmonata	Stylommatophora	Helicarionoidea	Helicarionidae
24554176	2018-02-23		Brasilia	1694410	gasperinbio	2019-05-05 00:21:03 UTC	2019-05-05 12:29:21 UTC	research	CC-BY-NC	https://www.inaturalist.org/observations/24554176	https://inaturalist-open-data.s3.amazonaws.com/photos/37968092/medium.jpg		1	0		Esmeralda - RS, 95380-000, Brasil	-280584679022	-511862189913	1914	1914			FALSE			Garden Snail	Cornu aspersum	Garden Snail	480298	Heterobranchia	Eupulmonata	Stylommatophora	Helicoidea	Helicidae
24568625	2019-03-27		Brasilia	1222005	isismedri	2019-05-05 04:30:28 UTC	2020-01-27 23:59:51 UTC	needs_id	CC-BY-NC	https://www.inaturalist.org/observations/24568625	https://inaturalist-open-data.s3.amazonaws.com/photos/37993080/medium.jpg		2	0		Vila EsperanÃ§a, MaringÃ¡ - PR, Brasil	-234061830031	-519314566842	4	4			FALSE			Subulininae	Subulininae	Awl Snails and Allies	781370	Heterobranchia	Eupulmonata	Stylommatophora	Achatinoidea	Achatinidae
24615732	2018-01-07	2018-01-07 14:45:00 UTC	Amsterdam	1109517	ehabes	2019-05-05 20:13:50 UTC	2019-05-05 20:44:51 UTC	needs_id	CC-BY-NC	https://www.inaturalist.org/observations/24615732	https://inaturalist-open-data.s3.amazonaws.com/photos/38030354/medium.jpg		1	0		Paraty - State of Rio de Janeiro, 23970-000, Brazil	-233573940862	-445922194177	122	122			FALSE			Veronicellidae	Veronicellidae	Leatherleaf Slugs	85104	Heterobranchia	Eupulmonata	Systellommatophora	Veronicelloidea	Veronicellidae
24639143	2019-05-05	2019-05-05 17:00:39 UTC	Brasilia	231737	deboas	2019-05-06 01:40:02 UTC	2022-01-31 21:15:24 UTC	needs_id	CC0	https://www.inaturalist.org/observations/24639143	https://inaturalist-open-data.s3.amazonaws.com/photos/38098520/medium.jpg		1	0	3	Parque Metropolitano de PituaÃ§u, Salvador, BA, BR	-129497616667	-384118083333	10	10			FALSE			Helicina	Helicina variabilis		876846	Neritimorpha		Cycloneritida	Helicinoidea	Helicinidae
24722644	2019-05-06	2019-05-06 16:35:20 UTC	Brasilia	1722648	livia_ferreira	2019-05-07 12:03:14 UTC	2019-06-07 16:08:56 UTC	research	CC-BY-NC	https://www.inaturalist.org/observations/24722644	https://inaturalist-open-data.s3.amazonaws.com/photos/38233470/medium.jpg		1	0	3	Avenida Espanha, 260, PoÃ§os de Caldas, MG, BR	-218478389159	-465649690828	2465	2465			FALSE			Bradybaena similaris	Bradybaena similaris	Asian Tramp Snail	215409	Heterobranchia	Eupulmonata	Stylommatophora	Helicoidea	Camaenidae
24729404	2019-05-07		UTC	974535	regisrafael	2019-05-07 14:53:34 UTC	2019-12-13 07:58:54 UTC	needs_id		https://www.inaturalist.org/observations/24729404	https://static.inaturalist.org/photos/38243642/medium.jpg		1	0		Vila Ipiranga, Porto Alegre - RS, Brasil	-300209967436	-511561380979	15	15			FALSE			Bulimulidae	Bulimulidae		49778	Heterobranchia	Eupulmonata	Stylommatophora	Orthalicoidea	Bulimulidae
24739500	2015-01-28	2015-01-28 17:47:00 UTC	Hawaii	1670795	martin-acosta	2019-05-07 17:48:03 UTC	2019-10-23 17:43:15 UTC	research	CC-BY-NC	https://www.inaturalist.org/observations/24739500	https://inaturalist-open-data.s3.amazonaws.com/photos/38258515/medium.jpg		1	0		Bujari - AC, Brasil	-92998134099	-683191294171	61	61			FALSE			Euglandina striata	Euglandina striata		292842	Heterobranchia	Eupulmonata	Stylommatophora	Oleacinoidea	Spiraxidae
24761446	2019-05-07	2019-05-08 00:38:21 UTC	Brasilia	1556011	gilson5	2019-05-08 00:40:12 UTC	2019-05-08 00:40:27 UTC	needs_id		https://www.inaturalist.org/observations/24761446	https://static.inaturalist.org/photos/38292593/medium.jpg		0	0	3	Rua Coronel Amazonas Marcondes, 1328, Curitiba, PR, BR	-253997451258	-492552772593	65	65			FALSE				Zonitoides arboreus	Quick Gloss Snail	234004	Heterobranchia	Eupulmonata	Stylommatophora	Gastrodontoidea	Gastrodontidae
24762511	2019-05-07	2019-05-08 00:59:46 UTC	Brasilia	1556011	gilson5	2019-05-08 01:00:43 UTC	2019-05-08 01:20:44 UTC	research		https://www.inaturalist.org/observations/24762511	https://static.inaturalist.org/photos/38294401/medium.jpg		1	0	3	Rua Coronel Amazonas Marcondes, 1331, Curitiba, PR, BR	-253998543089	-492551651784	50	50			FALSE			Asian Tramp Snail	Bradybaena similaris	Asian Tramp Snail	215409	Heterobranchia	Eupulmonata	Stylommatophora	Helicoidea	Camaenidae
24769253	2019-05-08	2019-05-08 03:05:16 UTC	Brasilia	1694410	gasperinbio	2019-05-08 03:59:15 UTC	2019-07-01 02:07:39 UTC	research	CC-BY-NC	https://www.inaturalist.org/observations/24769253	https://inaturalist-open-data.s3.amazonaws.com/photos/38306143/medium.jpeg		3	0	2	Av. Castelo Branco, 108, Esmeralda - RS, 95380-000, Brasil	-280597379152	-511866790429	17	17			FALSE			Caracoleta	Cornu aspersum	Garden Snail	480298	Heterobranchia	Eupulmonata	Stylommatophora	Helicoidea	Helicidae
24777465	2019-05-08		UTC	1704085	thainabio	2019-05-08 11:34:55 UTC	2019-05-08 15:17:11 UTC	research		https://www.inaturalist.org/observations/24777465	https://static.inaturalist.org/photos/38319766/medium.jpg		2	0	2	Av. Dirce Pereira Rosa, 300 - Jardim Esperanca, PoÃ§os de Caldas - MG, 37713-100, Brasil	-218374897214	-46559445709	15	15			FALSE			Asian Tramp Snail	Bradybaena similaris	Asian Tramp Snail	215409	Heterobranchia	Eupulmonata	Stylommatophora	Helicoidea	Camaenidae
24782675	2019-05-08	2019-05-08 12:59:29 UTC	Brasilia	1722556	leiticia	2019-05-08 14:06:03 UTC	2019-06-24 20:15:42 UTC	research	CC-BY-NC	https://www.inaturalist.org/observations/24782675	https://inaturalist-open-data.s3.amazonaws.com/photos/38355029/medium.jpg		3	1	2	Av. Dirce Pereira Rosa, 300 - Jardim Esperanca, PoÃ§os de Caldas - MG, 37713-100, Brasil	-218371355	-46559175	20	20			FALSE			Bradybaena similaris	Bradybaena similaris	Asian Tramp Snail	215409	Heterobranchia	Eupulmonata	Stylommatophora	Helicoidea	Camaenidae
24786522	2019-05-08	2019-05-08 12:17:41 UTC	UTC	1702926	guigarcia_o_observador	2019-05-08 15:26:45 UTC	2019-11-28 14:26:58 UTC	research		https://www.inaturalist.org/observations/24786522	https://static.inaturalist.org/photos/38333493/medium.jpeg		2	0	2	Av. Dirce Pereira Rosa, 300 - Jardim Esperanca, PoÃ§os de Caldas - MG, 37713-100, Brasil	-2183701887	-465591035	10	10			FALSE			Asian Tramp Snail	Bradybaena similaris	Asian Tramp Snail	215409	Heterobranchia	Eupulmonata	Stylommatophora	Helicoidea	Camaenidae
24802604	2019-05-08		Brasilia	1527761	danielcavallari	2019-05-08 20:49:32 UTC	2019-06-08 16:14:11 UTC	research	CC-BY-NC-SA	https://www.inaturalist.org/observations/24802604	https://inaturalist-open-data.s3.amazonaws.com/photos/38359026/medium.jpeg		2	0		Campus da Usp, RibeirÃ£o Preto - SP, Brasil	-211623667033	-478633679424	86	86			FALSE			Bradybaena similaris	Bradybaena similaris	Asian Tramp Snail	215409	Heterobranchia	Eupulmonata	Stylommatophora	Helicoidea	Camaenidae
24848753	2019-05-09	2019-05-09 10:39:18 UTC	UTC	1200955	luziane	2019-05-09 18:51:24 UTC	2019-05-10 02:26:52 UTC	needs_id		https://www.inaturalist.org/observations/24848753	https://static.inaturalist.org/photos/38432810/medium.jpeg		0	0	2	Estr. do Calafate, 1108 - Nova EsperanÃ§a, Rio Branco - AC, 69915-196, Brasil	-99774819614	-678467811272	9	9			FALSE	gps	gps	Solaropsis monile peruviana	Solaropsis rosarium		889538	Heterobranchia	Eupulmonata	Stylommatophora	Sagdoidea	Solaropsidae
24871120	2019-04-13		Brasilia	1729870	edenfontes	2019-05-10 03:44:28 UTC	2021-10-24 18:54:51 UTC	needs_id	CC-BY-NC	https://www.inaturalist.org/observations/24871120	https://inaturalist-open-data.s3.amazonaws.com/photos/38469386/medium.jpg		2	0		Itatiba - SP, Brasil	-229295816667	-467178333333					FALSE			Simpulopsis	Simpulopsis		246853	Heterobranchia	Eupulmonata	Stylommatophora	Orthalicoidea	Simpulopsidae
24877773	2019-05-10	2019-05-10 06:57:52 UTC	UTC	1702913	gilbertinhobioif	2019-05-10 10:02:24 UTC	2019-05-11 18:28:42 UTC	needs_id	CC-BY-NC	https://www.inaturalist.org/observations/24877773	https://inaturalist-open-data.s3.amazonaws.com/photos/38480861/medium.jpeg		4	0	2	Av. Dirce Pereira Rosa, 300 - Jardim Esperanca, PoÃ§os de Caldas - MG, 37713-100, Brasil	-218377229	-465594055	30	30			FALSE			Veronicellidae	Veronicellidae	Leatherleaf Slugs	85104	Heterobranchia	Eupulmonata	Systellommatophora	Veronicelloidea	Veronicellidae
24877822	2019-05-10	2019-05-10 07:01:23 UTC	UTC	1702913	gilbertinhobioif	2019-05-10 10:06:25 UTC	2019-05-10 21:35:38 UTC	research	CC-BY-NC	https://www.inaturalist.org/observations/24877822	https://inaturalist-open-data.s3.amazonaws.com/photos/38480948/medium.jpeg		3	1	2	R. Um C, 127 - Jardim Esperanca, PoÃ§os de Caldas - MG, 37713-100, Brasil	-218377780914	-465594444275					FALSE	gps	gps	Asian Tramp Snail	Bradybaena similaris	Asian Tramp Snail	215409	Heterobranchia	Eupulmonata	Stylommatophora	Helicoidea	Camaenidae
24898889	2019-05-10	2019-05-10 12:45:47 UTC	UTC	1714343	millenee	2019-05-10 21:05:26 UTC	2019-05-10 21:13:21 UTC	research	CC-BY-NC	https://www.inaturalist.org/observations/24898889	https://inaturalist-open-data.s3.amazonaws.com/photos/38515232/medium.jpeg		2	0	2	Caminho Seis, 381 - Centro, PoÃ§os de Caldas - MG, 37701-970, Brasil	-2185689339	-4656881362	9	9			FALSE			Asian Tramp Snail	Bradybaena similaris	Asian Tramp Snail	215409	Heterobranchia	Eupulmonata	Stylommatophora	Helicoidea	Camaenidae
24901687	2016-05-28		Brasilia	1729870	edenfontes	2019-05-10 21:59:58 UTC	2019-05-11 01:29:27 UTC	needs_id	CC-BY-NC	https://www.inaturalist.org/observations/24901687	https://inaturalist-open-data.s3.amazonaws.com/photos/38518118/medium.jpg		1	0		Itatiba - SP, Brasil	-229404472978	-46732756761	15	15			FALSE			Sarasinula	Sarasinula		171825	Heterobranchia	Eupulmonata	Systellommatophora	Veronicelloidea	Veronicellidae
24916176	2019-05-10	2019-05-10 21:00:07 UTC	UTC	1722527	stellinha	2019-05-11 03:53:59 UTC	2019-05-23 19:52:20 UTC	research	CC-BY-NC	https://www.inaturalist.org/observations/24916176	https://inaturalist-open-data.s3.amazonaws.com/photos/38544280/medium.jpeg		2	0	2	R. Cap. Afonso Junqueira, 498 - Centro, PoÃ§os de Caldas - MG, 37701-042, Brasil	-217958688661	-465687150881	11	11			FALSE	gps	gps	Asian Tramp Snail	Bradybaena similaris	Asian Tramp Snail	215409	Heterobranchia	Eupulmonata	Stylommatophora	Helicoidea	Camaenidae
24929894	2019-05-11	2019-05-11 12:34:40 UTC	Brasilia	1694410	gasperinbio	2019-05-11 12:59:16 UTC	2020-01-17 20:03:17 UTC	needs_id	CC-BY-NC	https://www.inaturalist.org/observations/24929894	https://inaturalist-open-data.s3.amazonaws.com/photos/38566655/medium.jpeg		2	0	2	Av. Castelo Branco, 19, Esmeralda - RS, 95380-000, Brasil	-280598382046	-511866211239	12	12			FALSE			Deroceras	Deroceras	Smooth Land Slugs	87902	Heterobranchia	Eupulmonata	Stylommatophora	Limacoidea	Agriolimacidae
24955974	2019-05-11	2019-05-11 20:16:40 UTC	Brasilia	927137	josev_ge	2019-05-11 20:36:20 UTC	2022-01-28 19:28:11 UTC	needs_id	CC-BY-NC	https://www.inaturalist.org/observations/24955974	https://inaturalist-open-data.s3.amazonaws.com/photos/38606839/medium.jpeg		1	0	2	R. Nebraska, 721 - Brooklin Novo, SÃ£o Paulo - SP, 04560-012, Brasil	-236083335876	-466841659546					FALSE	gps	gps	Asian Tramp Snail	Bradybaena similaris	Asian Tramp Snail	215409	Heterobranchia	Eupulmonata	Stylommatophora	Helicoidea	Camaenidae
24956002	2019-05-11	2019-05-11 20:01:06 UTC	Brasilia	927137	josev_ge	2019-05-11 20:37:00 UTC	2019-07-31 20:48:39 UTC	research	CC-BY-NC	https://www.inaturalist.org/observations/24956002	https://inaturalist-open-data.s3.amazonaws.com/photos/38606890/medium.jpeg		2	0	2	R. Guararapes, 864 - Brooklin, SÃ£o Paulo - SP, 04561-001, Brasil	-236086120605	-466850013733					FALSE	gps	gps	Asian Tramp Snail	Bradybaena similaris	Asian Tramp Snail	215409	Heterobranchia	Eupulmonata	Stylommatophora	Helicoidea	Camaenidae
24973799	2017-12-02		Brasilia	1729870	edenfontes	2019-05-12 02:13:04 UTC	2019-12-06 12:39:04 UTC	research	CC-BY-NC	https://www.inaturalist.org/observations/24973799	https://inaturalist-open-data.s3.amazonaws.com/photos/38637070/medium.jpg		2	0		Jardim BotÃ¢nico, Rio de Janeiro - RJ, Brasil	-229698216667	-43225155					FALSE			Bulimulus tenuissimus	Bulimulus tenuissimus		965061	Heterobranchia	Eupulmonata	Stylommatophora	Orthalicoidea	Bulimulidae
24993867	2019-05-12	2019-05-12 13:37:36 UTC	Brasilia	1694410	gasperinbio	2019-05-12 13:45:37 UTC	2020-01-13 16:56:46 UTC	research	CC-BY-NC	https://www.inaturalist.org/observations/24993867	https://inaturalist-open-data.s3.amazonaws.com/photos/38671740/medium.jpeg		1	0	2	Av. Castelo Branco, 108, Esmeralda - RS, 95380-000, Brasil	-280596843548	-511866887659	16	16			FALSE			Bradybaena similaris	Bradybaena similaris	Asian Tramp Snail	215409	Heterobranchia	Eupulmonata	Stylommatophora	Helicoidea	Camaenidae
25031115	2019-05-12	2019-05-12 20:22:48 UTC	UTC	1725505	biancacaroline	2019-05-12 23:28:33 UTC	2020-10-19 16:28:28 UTC	research		https://www.inaturalist.org/observations/25031115	https://static.inaturalist.org/photos/38731706/medium.jpeg		4	0	2	R. Manoel dos Santos Martins - Jardim Country Club, PoÃ§os de Caldas - MG, 37704-285, Brasil	-217881802835	-465982629731	9	9			FALSE	gps	gps	Decollate Snail	Rumina decollata	Decollate Snail	125669	Heterobranchia	Eupulmonata	Stylommatophora	Achatinoidea	Achatinidae
25113910	2019-05-14	2019-05-14 16:08:12 UTC	Brasilia	1544788	gabrielaalves160121591	2019-05-14 16:08:43 UTC	2020-07-08 03:57:57 UTC	research	CC-BY-NC	https://www.inaturalist.org/observations/25113910	https://inaturalist-open-data.s3.amazonaws.com/photos/38871011/medium.jpg		5	0	3	ColÃ´nia AgrÃ­cola Ãguas Claras, BrasÃ­lia, DF, BR	-158448297657	-479892006817	29	29			FALSE			Caramujo Gigante Africano	Lissachatina fulica	African Giant Snail	502885	Heterobranchia	Eupulmonata	Stylommatophora	Achatinoidea	Achatinidae
25205306	2019-05-10	2019-05-10 12:09:50 UTC	UTC	1725505	biancacaroline	2019-05-16 10:03:06 UTC	2019-07-01 02:06:50 UTC	research		https://www.inaturalist.org/observations/25205306	https://static.inaturalist.org/photos/39018382/medium.jpg		4	1	2	Av. Dirce Pereira Rosa, 300 - Jardim Esperanca, PoÃ§os de Caldas - MG, 37713-100, Brasil	-218370863	-465594136	39	39		open	FALSE			Bradybaena similaris	Bradybaena similaris	Asian Tramp Snail	215409	Heterobranchia	Eupulmonata	Stylommatophora	Helicoidea	Camaenidae
25262160	2019-05-17		Brasilia	836633	carol190	2019-05-17 14:38:30 UTC	2020-10-19 16:28:39 UTC	research	CC-BY	https://www.inaturalist.org/observations/25262160	https://static.inaturalist.org/photos/39109728/medium.jpeg		1	0		ChÃ¡cara Santo AntÃ´nio, SÃ£o Paulo - SP, 04716-110, Brasil	-236350698	-467081095	1987	1987			FALSE			Caracoleta-truncada	Rumina decollata	Decollate Snail	125669	Heterobranchia	Eupulmonata	Stylommatophora	Achatinoidea	Achatinidae
25292566	2017-11-17	2017-11-17 18:34:00 UTC	Hawaii	1670795	martin-acosta	2019-05-18 01:38:12 UTC	2021-01-21 21:03:25 UTC	needs_id	CC-BY-NC	https://www.inaturalist.org/observations/25292566	https://inaturalist-open-data.s3.amazonaws.com/photos/39158270/medium.jpg		1	0		Bujari - AC, Brasil	-92998134099	-683191294171	61	61			FALSE			Euglandina	Euglandina striata		292842	Heterobranchia	Eupulmonata	Stylommatophora	Oleacinoidea	Spiraxidae
25322055	2019-05-18	2019-05-18 16:08:57 UTC	Brasilia	1675071	geronciomacedojr	2019-05-18 16:10:42 UTC	2020-07-08 03:58:03 UTC	research	CC-BY-NC	https://www.inaturalist.org/observations/25322055	https://inaturalist-open-data.s3.amazonaws.com/photos/39206679/medium.jpg		2	0	3	48180-000, Entre Rios, BA, BR	-123341634801	-37932627385	26	26			FALSE			African Giant Snail	Lissachatina fulica	African Giant Snail	502885	Heterobranchia	Eupulmonata	Stylommatophora	Achatinoidea	Achatinidae
25327537	2019-05-02		Georgetown	920992	renata_xavier	2019-05-18 17:32:10 UTC	2019-11-21 19:52:01 UTC	needs_id	CC-BY-NC	https://www.inaturalist.org/observations/25327537	https://inaturalist-open-data.s3.amazonaws.com/photos/39214165/medium.jpeg		1	0		Aleixo, Manaus - AM, Brasil	-30760155366	-59983037707	313	313			FALSE			Succineidae	Succineidae	Amber Snails	86090	Heterobranchia	Eupulmonata	Stylommatophora	Succineoidea	Succineidae
25365226	2019-05-13		Brasilia	1222005	isismedri	2019-05-19 05:01:27 UTC	2020-03-05 19:03:10 UTC	needs_id	CC-BY-NC	https://www.inaturalist.org/observations/25365226	https://inaturalist-open-data.s3.amazonaws.com/photos/39277096/medium.jpg		1	0		Jataizinho - PR, Brasil	-232814881693	-50969711989	21	21			FALSE			Veronicellidae	Veronicellidae	Leatherleaf Slugs	85104	Heterobranchia	Eupulmonata	Systellommatophora	Veronicelloidea	Veronicellidae
25421659	2019-05-19	2019-05-19 22:20:58 UTC	Brasilia	1335735	giuliano1	2019-05-20 02:00:43 UTC	2019-05-24 20:17:07 UTC	research		https://www.inaturalist.org/observations/25421659	https://static.inaturalist.org/photos/39369482/medium.jpg		2	0	3	Rua 10 de Outubro, 19, Santo AndrÃ©, SP, BR	-236544383333	-4653907	10	10			FALSE			Caramujo Gigante Africano	Lissachatina fulica	African Giant Snail	502885	Heterobranchia	Eupulmonata	Stylommatophora	Achatinoidea	Achatinidae
25464917	2019-05-20	2019-05-20 17:40:44 UTC	UTC	1724409	helomafra	2019-05-20 20:52:38 UTC	2019-05-20 20:58:02 UTC	research	CC-BY-NC	https://www.inaturalist.org/observations/25464917	https://inaturalist-open-data.s3.amazonaws.com/photos/39444170/medium.jpg		1	0	2	R. Vinte e Cinco de Dezembro, 79 - Jardim America, PoÃ§os de Caldas - MG, 37704-363, Brasil	-217794834724	-465968219563	4	4			FALSE	gps	gps	Asian Tramp Snail	Bradybaena similaris	Asian Tramp Snail	215409	Heterobranchia	Eupulmonata	Stylommatophora	Helicoidea	Camaenidae
25546255	2019-04-11	2019-04-11 20:25:00 UTC	Hawaii	906507	alessandradalia	2019-05-22 06:05:58 UTC	2019-06-14 22:59:32 UTC	needs_id	CC-BY-SA	https://www.inaturalist.org/observations/25546255	https://inaturalist-open-data.s3.amazonaws.com/photos/39584245/medium.jpg		2	0		Guarapiranga, SÃ£o Paulo - SP, Brasil	-237113501985	-467355685244	298	298			FALSE			Leatherleaf Slugs	Veronicellidae	Leatherleaf Slugs	85104	Heterobranchia	Eupulmonata	Systellommatophora	Veronicelloidea	Veronicellidae
25558289	2019-05-22	2019-05-22 12:44:45 UTC	Brasilia	119268	carencomc_	2019-05-22 13:49:13 UTC	2022-01-31 21:14:36 UTC	research	CC-BY-NC	https://www.inaturalist.org/observations/25558289	https://inaturalist-open-data.s3.amazonaws.com/photos/39603874/medium.jpeg		2	0	2	Salvador, BR-BA, BR	-130005559921	-385086097717					FALSE	gps	gps	Helicina variabilis	Helicina variabilis		876846	Neritimorpha		Cycloneritida	Helicinoidea	Helicinidae
25620777	2019-05-15		UTC	974535	regisrafael	2019-05-23 15:53:09 UTC	2020-07-08 03:58:06 UTC	research		https://www.inaturalist.org/observations/25620777	https://static.inaturalist.org/photos/39703807/medium.jpg		3	0		ItacarÃ©, BA, Brasil	-142801357604	-389862423716	8	8			FALSE			African Giant Snail	Lissachatina fulica	African Giant Snail	502885	Heterobranchia	Eupulmonata	Stylommatophora	Achatinoidea	Achatinidae
25625098	2019-05-19	2019-05-19 12:07:00 UTC	UTC	974535	regisrafael	2019-05-23 17:11:25 UTC	2020-10-04 03:24:01 UTC	research		https://www.inaturalist.org/observations/25625098	https://static.inaturalist.org/photos/39710409/medium.jpg		3	0		ItacarÃ© - BA, Brasil	-142905536429	-389859365998	8	8			FALSE			Drymaeus papyraceus	Drymaeus papyraceus		84541	Heterobranchia	Eupulmonata	Stylommatophora	Orthalicoidea	Bulimulidae
25625377	2019-05-19	2019-05-19 12:19:00 UTC	UTC	974535	regisrafael	2019-05-23 17:17:09 UTC	2022-01-31 21:14:28 UTC	needs_id		https://www.inaturalist.org/observations/25625377	https://static.inaturalist.org/photos/39711064/medium.jpg		2	0		ItacarÃ© - BA, Brasil	-142855053632	-389863818465	8	8			FALSE			Helicina	Helicina		88762	Neritimorpha		Cycloneritida	Helicinoidea	Helicinidae
25656115	2019-05-12		Brasilia	1222005	isismedri	2019-05-24 03:14:24 UTC	2020-01-27 23:56:27 UTC	research	CC-BY-NC	https://www.inaturalist.org/observations/25656115	https://inaturalist-open-data.s3.amazonaws.com/photos/39763651/medium.jpg		2	0		Serraia, IbiporÃ£ - PR, Brasil	-23261039156	-51059249573	3	3			FALSE			Miniature Awlsnail	Subulina octona	Miniature Awlsnail	209069	Heterobranchia	Eupulmonata	Stylommatophora	Achatinoidea	Achatinidae
25671663	2019-05-24	2019-05-24 13:14:29 UTC	Brasilia	1527761	danielcavallari	2019-05-24 13:16:07 UTC	2019-05-24 17:22:22 UTC	research	CC-BY-NC-SA	https://www.inaturalist.org/observations/25671663	https://inaturalist-open-data.s3.amazonaws.com/photos/39789123/medium.jpg		1	0	3	14040-020, RibeirÃ£o Preto, SP, BR	-211638195	-478588116667	5	5			FALSE			Asian Tramp Snail	Bradybaena similaris	Asian Tramp Snail	215409	Heterobranchia	Eupulmonata	Stylommatophora	Helicoidea	Camaenidae
25673525	2019-05-24	2019-05-24 09:46:38 UTC	UTC	1769467	danielgs	2019-05-24 14:01:23 UTC	2022-01-31 21:12:15 UTC	needs_id		https://www.inaturalist.org/observations/25673525	https://static.inaturalist.org/photos/39792000/medium.jpeg		4	1	2	Ondina, Salvador - BA, Brasil	-130050489	-385097921	60	60			FALSE			Helicina	Helicina		88762	Neritimorpha		Cycloneritida	Helicinoidea	Helicinidae
25682995	2018-12-10		Brasilia	1584944	claudiomartins	2019-05-24 17:25:56 UTC	2020-07-08 01:08:14 UTC	research	CC-BY-NC	https://www.inaturalist.org/observations/25682995	https://inaturalist-open-data.s3.amazonaws.com/photos/39806114/medium.jpg		3	0		Grajau, Rio de Janeiro - RJ, Brasil	-229201418182	-432696402301	26	26			FALSE			African Giant Snail	Lissachatina fulica	African Giant Snail	502885	Heterobranchia	Eupulmonata	Stylommatophora	Achatinoidea	Achatinidae
25884239	2017-08-05	2017-08-05 20:34:07 UTC	Atlantic Time (Canada)	1445957	izaiasmirandajr	2019-05-27 16:48:40 UTC	2019-05-28 22:32:15 UTC	research	CC-BY-NC	https://www.inaturalist.org/observations/25884239	https://inaturalist-open-data.s3.amazonaws.com/photos/40142654/medium.jpg		2	0	3	69735-000, Presidente Figueiredo, AM, BR	-20352055	-600289833333					FALSE			Sultana sultana	Sultana sultana		559220	Heterobranchia	Eupulmonata	Stylommatophora	Orthalicoidea	Orthalicidae
25951631	2019-04-30		Brasilia	1531642	wendelcastro	2019-05-28 17:56:32 UTC	2019-10-11 14:49:04 UTC	research		https://www.inaturalist.org/observations/25951631	https://static.inaturalist.org/photos/40253192/medium.jpeg		1	0		Campus da Universidade Federal do Acre, Rio Branco - AC, Brasil	-9960176	-67870398					FALSE			Subulina octona	Subulina octona	Miniature Awlsnail	209069	Heterobranchia	Eupulmonata	Stylommatophora	Achatinoidea	Achatinidae
26035247	2019-05-29	2019-05-29 13:08:21 UTC	Brasilia	231737	deboas	2019-05-30 01:37:36 UTC	2022-01-31 21:12:05 UTC	research	CC0	https://www.inaturalist.org/observations/26035247	https://inaturalist-open-data.s3.amazonaws.com/photos/40391375/medium.jpg		3	0	3	Universidade Federal da Bahia - Campus Ondina, Salvador, BA, BR	-130054164453	-385095015961	65	65			FALSE			Helicina variabilis	Helicina variabilis		876846	Neritimorpha		Cycloneritida	Helicinoidea	Helicinidae
26181396	2019-05-31		Brasilia	1708592	lucas-lopes	2019-06-01 15:30:56 UTC	2020-08-09 18:22:08 UTC	research	CC-BY-NC	https://www.inaturalist.org/observations/26181396	https://inaturalist-open-data.s3.amazonaws.com/photos/40632286/medium.jpg		2	0		PoÃ§os de Caldas - MG, Brasil	-217695566	-465547852	21317	21317		open	FALSE			é»„è›žè“	Limacus flavus	Yellow Cellar Slug	322417	Heterobranchia	Eupulmonata	Stylommatophora	Limacoidea	Limacidae
26192176	2019-06-01	2019-06-01 14:09:43 UTC	UTC	1726466	jhonathangabriel	2019-06-01 18:05:12 UTC	2019-06-01 22:29:39 UTC	research		https://www.inaturalist.org/observations/26192176	https://static.inaturalist.org/photos/40649189/medium.jpg		1	0	2	Conj. Hab. Pedro Afonso Junqueira, PoÃ§os de Caldas - MG, 37706-218, Brasil	-218546539462	-465654961894	8	8			FALSE			Deroceras laeve	Deroceras laeve	Meadow Slug	209624	Heterobranchia	Eupulmonata	Stylommatophora	Limacoidea	Agriolimacidae
26192546	2019-06-01	2019-06-01 14:05:00 UTC	UTC	1726466	jhonathangabriel	2019-06-01 18:10:30 UTC	2021-10-20 22:45:08 UTC	research		https://www.inaturalist.org/observations/26192546	https://static.inaturalist.org/photos/40649743/medium.jpg		3	0	2	Conj. Hab. Pedro Afonso Junqueira, PoÃ§os de Caldas - MG, 37706-218, Brasil	-218546666154	-465655259424	8	8			FALSE			Decollate Snail	Rumina decollata	Decollate Snail	125669	Heterobranchia	Eupulmonata	Stylommatophora	Achatinoidea	Achatinidae
26194354	2019-06-01	2019-06-01 17:34:24 UTC	Brasilia	231737	deboas	2019-06-01 18:34:56 UTC	2020-07-08 01:06:10 UTC	research	CC0	https://www.inaturalist.org/observations/26194354	https://inaturalist-open-data.s3.amazonaws.com/photos/40652654/medium.jpg		3	0	3	Rua Barro Vermelho, 102â€“160, Salvador, BA, BR	-130142032821	-384840735142	5	5			FALSE			African Giant Snail	Lissachatina fulica	African Giant Snail	502885	Heterobranchia	Eupulmonata	Stylommatophora	Achatinoidea	Achatinidae
26280932	2019-05-30		Brasilia	836633	carol190	2019-06-02 21:29:21 UTC	2020-01-04 07:50:18 UTC	research	CC-BY	https://www.inaturalist.org/observations/26280932	https://static.inaturalist.org/photos/40794227/medium.jpg		3	0		R. PÃ­res de Oliveira, 356 - Granja Julieta, SÃ£o Paulo - SP, 04716-010, Brasil	-236378637	-467049858	206	206			FALSE			Jumping Snail	Ovachlamys fulgens	Jumping Snail	171890	Heterobranchia	Eupulmonata	Stylommatophora	Helicarionoidea	Helicarionidae
26304932	2017-11-14		Brasilia	1821272	juliajacobys	2019-06-03 03:38:56 UTC	2020-04-20 02:38:54 UTC	needs_id	CC-BY-NC	https://www.inaturalist.org/observations/26304932	https://inaturalist-open-data.s3.amazonaws.com/photos/40836009/medium.jpeg		3	0	2	Cidreira - RS, 95595-000, Brasil	-301442669511	-502460357174	526	526			FALSE	gps	gps	AruÃ¡s-do-mato	Megalobulimus		83024	Heterobranchia	Eupulmonata	Stylommatophora	Rhytidoidea	Strophocheilidae
26360674	2019-06-03	2019-06-04 00:28:50 UTC	Brasilia	1699754	ericfischerrempe	2019-06-04 00:30:44 UTC	2019-06-15 00:01:44 UTC	research	CC-BY-NC	https://www.inaturalist.org/observations/26360674	https://inaturalist-open-data.s3.amazonaws.com/photos/40927249/medium.jpeg	A noite estes caracÃ³is estavam em plena atividade em uma amoreira	2	0	2	SH Grande Colorado CondomÃ­nio MansÃµes Colorado - Sobradinho, BrasÃ­lia - DF, 70297-400, Brasil	-15670919	-478525283	42	42			FALSE			Asian Tramp Snail	Bradybaena similaris	Asian Tramp Snail	215409	Heterobranchia	Eupulmonata	Stylommatophora	Helicoidea	Camaenidae
26412583	2019-06-02	2019-06-02 19:31:17 UTC	Brasilia	570799	sambugaro	2019-06-04 23:33:07 UTC	2019-06-05 02:19:21 UTC	research		https://www.inaturalist.org/observations/26412583	https://static.inaturalist.org/photos/41010370/medium.jpg		1	0	3	Rua BarÃ£o de Itaim, 33, SÃ£o Paulo, SP, BR	-2363647	-467034416667	49	49			FALSE			Asian Tramp Snail	Bradybaena similaris	Asian Tramp Snail	215409	Heterobranchia	Eupulmonata	Stylommatophora	Helicoidea	Camaenidae
26437337	2019-06-05	2019-06-05 10:18:17 UTC	UTC	1828288	lucas237	2019-06-05 13:20:08 UTC	2019-06-05 13:55:39 UTC	research		https://www.inaturalist.org/observations/26437337	https://static.inaturalist.org/photos/41052803/medium.jpeg		1	0	2	ParanÃ¡	-254518137	-495115113	19	19			FALSE			Bradybaena similaris	Bradybaena similaris	Asian Tramp Snail	215409	Heterobranchia	Eupulmonata	Stylommatophora	Helicoidea	Camaenidae
26573589	2019-06-07	2019-06-07 15:01:00 UTC	Brasilia	885486	rafaelmartins	2019-06-07 21:53:43 UTC	2019-10-11 14:39:08 UTC	research		https://www.inaturalist.org/observations/26573589	https://static.inaturalist.org/photos/41272186/medium.jpeg		2	0	2	SÃ£o Paulo, BR-SP, BR	-2350391055	-4669556589	13	13			FALSE			Asian Tramp Snail	Bradybaena similaris	Asian Tramp Snail	215409	Heterobranchia	Eupulmonata	Stylommatophora	Helicoidea	Camaenidae
26619793	2018-10-12	2018-10-12 18:12:00 UTC	Brasilia	915454	marcosgernet	2019-06-08 17:54:03 UTC	2019-07-31 11:58:48 UTC	research	CC-BY-NC	https://www.inaturalist.org/observations/26619793	https://inaturalist-open-data.s3.amazonaws.com/photos/41345480/medium.jpeg		1	0		Matinhos - PR, Brasil	-257893984652	-485270872022	4	4			FALSE			Mirinaba cadeadensis	Mirinaba cadeadensis		708665	Heterobranchia	Eupulmonata	Stylommatophora	Rhytidoidea	Strophocheilidae
26640127	2019-06-05	2019-06-05 17:36:00 UTC	Brasilia	915454	marcosgernet	2019-06-08 23:20:00 UTC	2020-09-14 04:43:49 UTC	research	CC-BY-NC	https://www.inaturalist.org/observations/26640127	https://inaturalist-open-data.s3.amazonaws.com/photos/41377417/medium.jpeg	Concha encontrada vazia	3	0		ParanaguÃ¡ - PR, Brasil	-254605761406	-48613244246	8	8			FALSE			Megalobulimus paranaguensis	Megalobulimus paranaguensis		707281	Heterobranchia	Eupulmonata	Stylommatophora	Rhytidoidea	Strophocheilidae
26668906	2011-09-04		Brasilia	915454	marcosgernet	2019-06-09 12:11:22 UTC	2019-06-10 16:07:02 UTC	research	CC-BY-NC	https://www.inaturalist.org/observations/26668906	https://inaturalist-open-data.s3.amazonaws.com/photos/41424443/medium.jpeg		2	0		Antonina - PR, Brasil	-254385157392	-486291143918	8	8			FALSE			Megalobulimus paranaguensis	Megalobulimus paranaguensis		707281	Heterobranchia	Eupulmonata	Stylommatophora	Rhytidoidea	Strophocheilidae
26822354	2019-06-08		Brasilia	1453529	ackruger	2019-06-11 19:44:15 UTC	2021-06-10 18:49:09 UTC	research	CC-BY-NC	https://www.inaturalist.org/observations/26822354	https://inaturalist-open-data.s3.amazonaws.com/photos/41671976/medium.jpeg		2	0		Vila Fuck, Piraquara - PR, Brasil	-254973929203	-490009664347	2908	2908			FALSE			Mirinaba cadeadensis	Mirinaba cadeadensis		708665	Heterobranchia	Eupulmonata	Stylommatophora	Rhytidoidea	Strophocheilidae
26841960	2019-06-11		Brasilia	1584944	claudiomartins	2019-06-12 02:11:08 UTC	2020-07-29 14:44:45 UTC	research	CC-BY-NC	https://www.inaturalist.org/observations/26841960	https://inaturalist-open-data.s3.amazonaws.com/photos/41704455/medium.jpg		3	1		Grajau, Rio de Janeiro - RJ, Brasil	-229203933691	-432655221323	192	192			FALSE			Garden Snail	Cornu aspersum	Garden Snail	480298	Heterobranchia	Eupulmonata	Stylommatophora	Helicoidea	Helicidae
26850919	2019-05-30	2019-05-30 17:38:19 UTC	UTC	1465556	brendakend	2019-06-12 07:38:48 UTC	2020-08-09 18:22:15 UTC	research		https://www.inaturalist.org/observations/26850919	https://static.inaturalist.org/photos/41718462/medium.jpeg		2	0	2	Canoas - RS, Brasil	-299050006866	-51186668396				open	FALSE	gps	gps	é»„è›žè“	Limacus flavus	Yellow Cellar Slug	322417	Heterobranchia	Eupulmonata	Stylommatophora	Limacoidea	Limacidae
26878765	2019-06-12	2019-06-12 19:56:22 UTC	Brasilia	827979	douglas-u-oliveira	2019-06-12 20:03:53 UTC	2020-08-10 00:59:55 UTC	needs_id	CC-BY	https://www.inaturalist.org/observations/26878765	https://inaturalist-open-data.s3.amazonaws.com/photos/41763557/medium.jpeg		1	0	2	18 - St. de HabitaÃ§Ãµes Individuais Norte QL 5 - St. Hab Ind Norte, BrasÃ­lia - DF, 71505-725, Brasil	-157293883378	-47858787064	6	6			FALSE			Bulimulidae	Bulimulidae		49778	Heterobranchia	Eupulmonata	Stylommatophora	Orthalicoidea	Bulimulidae
26949937	2017-03-22	2017-03-23 01:47:33 UTC	Atlantic Time (Canada)	1873276	mateusalmeida	2019-06-14 03:02:54 UTC	2020-07-08 01:06:13 UTC	research	CC-BY-NC	https://www.inaturalist.org/observations/26949937	https://inaturalist-open-data.s3.amazonaws.com/photos/41881367/medium.jpg		5	0	3	Alameda Projetada 516, 142, Rio Branco, AC, BR	-99628792959	-678518652613	2521	2521			FALSE			Caramujo Gigante Africano	Lissachatina fulica	African Giant Snail	502885	Heterobranchia	Eupulmonata	Stylommatophora	Achatinoidea	Achatinidae
26966796	2019-06-11		Brasilia	1453529	ackruger	2019-06-14 14:52:03 UTC	2020-06-12 01:52:31 UTC	needs_id	CC-BY-NC	https://www.inaturalist.org/observations/26966796	https://inaturalist-open-data.s3.amazonaws.com/photos/41909312/medium.jpeg		3	0		BoqueirÃ£o, Curitiba - PR, 81750-070, Brasil	-255127697664	-492496701341	12	12			FALSE			Helicina	Helicina	Helicinan Snails and Slugs	781349	Heterobranchia	Eupulmonata	Stylommatophora
27055372	2017-11-25	2017-11-25 22:02:00 UTC	Hawaii	1876348	diogoluiz	2019-06-15 23:24:48 UTC	2021-01-11 18:02:11 UTC	needs_id	CC-BY-SA	https://www.inaturalist.org/observations/27055372	https://inaturalist-open-data.s3.amazonaws.com/photos/42054403/medium.jpg	Auris melastoma (Swainson, 1820)	2	1		Rio de Janeiro, RJ, Brasil	-229068467	-431728965	27982	27982			FALSE			Cochlorina	Cochlorina		578783	Heterobranchia	Eupulmonata	Stylommatophora	Orthalicoidea	Bulimulidae
27057488	2019-06-15	2019-06-15 15:46:55 UTC	Brasilia	231737	deboas	2019-06-16 00:06:59 UTC	2022-01-31 21:11:57 UTC	research	CC0	https://www.inaturalist.org/observations/27057488	https://inaturalist-open-data.s3.amazonaws.com/photos/42058066/medium.jpg		3	0	3	Universidade Federal da Bahia - Campus Ondina, Salvador, BA, BR	-130013718456	-385090784915	30	30			FALSE			Helicina variabilis	Helicina variabilis		876846	Neritimorpha		Cycloneritida	Helicinoidea	Helicinidae
27062474	2019-06-09		Brasilia	1699754	ericfischerrempe	2019-06-16 01:44:14 UTC	2021-01-11 07:03:22 UTC	needs_id	CC-BY-NC	https://www.inaturalist.org/observations/27062474	https://inaturalist-open-data.s3.amazonaws.com/photos/42066386/medium.jpg	Encontrado por RogÃ©rio, mas como ele nÃ£o posta coloco as minhas fotos.	1	0		Parque Nacional de BrasÃ­lia - Asa Norte, BrasÃ­lia - DF, 70297-400, Brasil	-157398150702	-479183359867	4	4			FALSE			Lesmas-lixa	Veronicellidae	Leatherleaf Slugs	85104	Heterobranchia	Eupulmonata	Systellommatophora	Veronicelloidea	Veronicellidae
27090725	2017-12-27	2017-12-28 00:45:00 UTC	Hawaii	1876348	diogoluiz	2019-06-16 15:20:46 UTC	2019-07-31 21:12:35 UTC	research	CC-BY-SA	https://www.inaturalist.org/observations/27090725	https://inaturalist-open-data.s3.amazonaws.com/photos/42114049/medium.jpg	Vaginulus taunaisii FÃ©russac, 1821	2	0		TinguÃ¡, Nova IguaÃ§u - RJ, Brasil	-226035222	-434356922	2003	2003			FALSE			Vaginulus taunaisii	Vaginulus taunaisii		882787	Heterobranchia	Eupulmonata	Systellommatophora	Veronicelloidea	Veronicellidae
27091017	2018-09-25	2018-09-26 06:34:00 UTC	Hawaii	1876348	diogoluiz	2019-06-16 15:24:24 UTC	2019-06-16 15:28:31 UTC	research	CC-BY-SA	https://www.inaturalist.org/observations/27091017	https://inaturalist-open-data.s3.amazonaws.com/photos/42114523/medium.jpg	Bradybaena similaris (FÃ©russac, 1822)	1	0		TinguÃ¡, Nova IguaÃ§u - RJ, Brasil	-226035222	-434356922	2003	2003			FALSE			Asian Tramp Snail	Bradybaena similaris	Asian Tramp Snail	215409	Heterobranchia	Eupulmonata	Stylommatophora	Helicoidea	Camaenidae
27093659	2018-02-01	2018-02-01 18:17:00 UTC	Hawaii	1876348	diogoluiz	2019-06-16 16:03:03 UTC	2020-04-22 23:42:04 UTC	needs_id	CC-BY-SA	https://www.inaturalist.org/observations/27093659	https://inaturalist-open-data.s3.amazonaws.com/photos/42118608/medium.jpg	Cochlorina aurisleporis (BruguiÃ©re, 1792)	4	0		TinguÃ¡, Nova IguaÃ§u - RJ, Brasil	-226035222	-434356922	2003	2003			FALSE			Cochlorina aurisleporis	Cochlorina		578783	Heterobranchia	Eupulmonata	Stylommatophora	Orthalicoidea	Bulimulidae
27094495	2019-06-15	2019-06-15 12:53:17 UTC	Brasilia	475410	biophilica	2019-06-16 16:17:23 UTC	2022-01-31 21:11:40 UTC	needs_id	CC-BY-NC	https://www.inaturalist.org/observations/27094495	https://inaturalist-open-data.s3.amazonaws.com/photos/42119990/medium.jpg		3	0	3	Universidade Federal da Bahia - Campus Ondina, Salvador, BA, BR	-13001419445	-385091283333	50	50			FALSE			Helicina	Helicina		88762	Neritimorpha		Cycloneritida	Helicinoidea	Helicinidae
27097072	2018-01-21	2018-01-21 20:50:00 UTC	Hawaii	1876348	diogoluiz	2019-06-16 16:57:58 UTC	2019-06-18 00:07:46 UTC	research	CC-BY-SA	https://www.inaturalist.org/observations/27097072	https://inaturalist-open-data.s3.amazonaws.com/photos/42124321/medium.jpg	Deroceras laeve (MÃ¼ller, 1774)	1	0		Nova IguaÃ§u, RJ, Brasil	-227561319	-434607419	20509	20509			FALSE			Deroceras laeve	Deroceras laeve	Meadow Slug	209624	Heterobranchia	Eupulmonata	Stylommatophora	Limacoidea	Agriolimacidae
27097992	2018-04-07	2018-04-07 17:19:00 UTC	Hawaii	1876348	diogoluiz	2019-06-16 17:12:12 UTC	2020-08-17 01:39:42 UTC	research	CC-BY-SA	https://www.inaturalist.org/observations/27097992	https://inaturalist-open-data.s3.amazonaws.com/photos/42125687/medium.jpg	Drymaeus papyraceus (Mawe, 1823)	3	0		TinguÃ¡, Nova IguaÃ§u - RJ, Brasil	-226035222	-434356922	2003	2003			FALSE			Drymaeus papyraceus	Drymaeus papyraceus		84541	Heterobranchia	Eupulmonata	Stylommatophora	Orthalicoidea	Bulimulidae
27098317	2016-12-13	2016-12-13 17:55:00 UTC	Hawaii	1876348	diogoluiz	2019-06-16 17:17:15 UTC	2019-06-21 21:32:54 UTC	needs_id	CC-BY-SA	https://www.inaturalist.org/observations/27098317	https://inaturalist-open-data.s3.amazonaws.com/photos/42126075/medium.jpeg	Eudioptus (Simpulopsis ) boissieri (Moricand, 1836)	0	0		Rio de Janeiro, RJ, Brasil	-229068467	-431728965	27982	27982			FALSE			Simpulopsis boissieri	Simpulopsis boissieri		900732	Heterobranchia	Eupulmonata	Stylommatophora	Orthalicoidea	Simpulopsidae
27099087	2017-10-29	2017-10-29 21:35:00 UTC	Hawaii	1876348	diogoluiz	2019-06-16 17:29:45 UTC	2019-06-16 17:29:45 UTC	needs_id	CC-BY-SA	https://www.inaturalist.org/observations/27099087	https://inaturalist-open-data.s3.amazonaws.com/photos/42127666/medium.jpg	Lamellaxis micra (d'Orbigny, 1835)	0	0		Rio de Janeiro, RJ, Brasil	-229068467	-431728965	27982	27982			FALSE			Lamellaxis micra	Lamellaxis micra	Tiny Awlsnail	122390	Heterobranchia	Eupulmonata	Stylommatophora	Achatinoidea	Achatinidae
27099773	2015-11-06	2015-11-06 18:23:00 UTC	Hawaii	1876348	diogoluiz	2019-06-16 17:36:29 UTC	2020-10-11 14:51:29 UTC	needs_id	CC-BY-SA	https://www.inaturalist.org/observations/27099773	https://inaturalist-open-data.s3.amazonaws.com/photos/42128105/medium.jpeg	Jovem de Lissachatina fulica - caramujo africano	4	0		TinguÃ¡, Nova IguaÃ§u - RJ, Brasil	-226035222	-434356922	2003	2003			FALSE			Common Land Snails and Slugs	Stylommatophora	Common Land Snails and Slugs	47485	Heterobranchia	Eupulmonata	Stylommatophora
27100617	2014-11-26	2014-11-26 21:06:00 UTC	Hawaii	1876348	diogoluiz	2019-06-16 17:48:55 UTC	2022-01-31 14:48:57 UTC	research	CC-BY-SA	https://www.inaturalist.org/observations/27100617	https://inaturalist-open-data.s3.amazonaws.com/photos/42129620/medium.jpeg	Megalobulimus pergranulatus (Pilsbry, 1901)	1	0		Rio de Janeiro, RJ, Brasil	-229068467	-431728965	27982	27982			FALSE			Megalobulimus pergranulatus	Megalobulimus pergranulatus		900739	Heterobranchia	Eupulmonata	Stylommatophora	Rhytidoidea	Strophocheilidae
27109922	2019-06-13		Brasilia	1453529	ackruger	2019-06-16 20:18:15 UTC	2020-07-08 01:06:22 UTC	research	CC-BY-NC	https://www.inaturalist.org/observations/27109922	https://inaturalist-open-data.s3.amazonaws.com/photos/42144653/medium.jpeg		3	0		ItapoÃ¡, SC, 89249-000, Brasil	-260829876198	-486103304481	167	167			FALSE			African Giant Snail	Lissachatina fulica	African Giant Snail	502885	Heterobranchia	Eupulmonata	Stylommatophora	Achatinoidea	Achatinidae
27153800	2019-06-15	2019-06-15 14:03:32 UTC	Brasilia	231737	deboas	2019-06-17 14:45:53 UTC	2022-02-01 11:47:31 UTC	research	CC0	https://www.inaturalist.org/observations/27153800	https://inaturalist-open-data.s3.amazonaws.com/photos/41999196/medium.jpg		2	0		Universidade Federal da Bahia - Campus Ondina, Salvador, BA, BR	-130018732549	-385102677157	65	65			FALSE			Helicina angulata	Helicina angulata		1215397	Neritimorpha		Cycloneritida	Helicinoidea	Helicinidae
27212446	2019-06-17		Brasilia	886737	ehmaia	2019-06-18 15:16:16 UTC	2019-06-22 01:05:06 UTC	needs_id	CC-BY-NC	https://www.inaturalist.org/observations/27212446	https://inaturalist-open-data.s3.amazonaws.com/photos/42316770/medium.jpg		1	0		Bigorrilho, Curitiba - PR, Brasil	-254342280734	-492875752213	8	8			FALSE			Deroceras	Deroceras	Smooth Land Slugs	87902	Heterobranchia	Eupulmonata	Stylommatophora	Limacoidea	Agriolimacidae
27238807	2019-06-18	2019-06-18 20:13:39 UTC	UTC	1722527	stellinha	2019-06-18 23:14:20 UTC	2019-12-25 23:50:39 UTC	research	CC-BY-NC	https://www.inaturalist.org/observations/27238807	https://inaturalist-open-data.s3.amazonaws.com/photos/42359749/medium.jpg		2	0	2	Centro, PoÃ§os de Caldas - MG, 37701-042, Brasil	-217962822827	-465687479451	11	11		open	FALSE	gps	gps	Limacus flavus	Limacus flavus	Yellow Cellar Slug	322417	Heterobranchia	Eupulmonata	Stylommatophora	Limacoidea	Limacidae
27288658	2019-06-19	2019-06-19 20:47:57 UTC	Brasilia	231737	deboas	2019-06-19 21:15:23 UTC	2019-07-01 02:24:11 UTC	research	CC0	https://www.inaturalist.org/observations/27288658	https://inaturalist-open-data.s3.amazonaws.com/photos/42442286/medium.jpg		3	0	3	Rua BarÃ£o de Loreto, 57, Salvador, BA, BR	-129985966667	-385179583333	30	30			FALSE			Caramujo Gigante Africano	Lissachatina fulica	African Giant Snail	502885	Heterobranchia	Eupulmonata	Stylommatophora	Achatinoidea	Achatinidae
27294854	2018-12-25		UTC	1893291	claramatos	2019-06-19 23:27:54 UTC	2020-04-21 18:02:41 UTC	research	CC-BY	https://www.inaturalist.org/observations/27294854	https://inaturalist-open-data.s3.amazonaws.com/photos/42451901/medium.jpg	Coleta e eliminaÃ§Ã£o de mais de 700 indivÃ­duos	3	0		PernambuÃ©s, Salvador - BA, Brasil	-129685302458	-384644949893	50	50			FALSE			African Giant Snail	Lissachatina fulica	African Giant Snail	502885	Heterobranchia	Eupulmonata	Stylommatophora	Achatinoidea	Achatinidae
27389296	2019-06-21	2019-06-21 17:46:47 UTC	Brasilia	1876696	rimfirejudd	2019-06-21 18:17:14 UTC	2019-07-01 02:24:10 UTC	research		https://www.inaturalist.org/observations/27389296	https://static.inaturalist.org/photos/42610382/medium.jpg		3	0	3	Parque Lage, Rio de Janeiro, RJ, BR	-229591797652	-432105274757	985	985			FALSE			Caramujo Gigante Africano	Lissachatina fulica	African Giant Snail	502885	Heterobranchia	Eupulmonata	Stylommatophora	Achatinoidea	Achatinidae
27389342	2019-06-21	2019-06-21 17:41:43 UTC	Brasilia	1876696	rimfirejudd	2019-06-21 18:18:34 UTC	2019-06-29 23:43:23 UTC	needs_id		https://www.inaturalist.org/observations/27389342	https://static.inaturalist.org/photos/42610478/medium.jpg		1	0	3	Parque Lage, Rio de Janeiro, RJ, BR	-229602851305	-432108906583	1219	1219			FALSE			Solaropsis	Solaropsis		489683	Heterobranchia	Eupulmonata	Stylommatophora	Sagdoidea	Solaropsidae
27395418	2019-06-20		Brasilia	1453529	ackruger	2019-06-21 20:26:55 UTC	2021-09-13 05:57:55 UTC	needs_id	CC-BY-NC	https://www.inaturalist.org/observations/27395418	https://inaturalist-open-data.s3.amazonaws.com/photos/42620171/medium.jpeg		1	0		BoqueirÃ£o, Curitiba - PR, 81750-070, Brasil	-255127697664	-492496701341	12	12			FALSE			Zachrysia	Zachrysia		171807	Heterobranchia	Eupulmonata	Stylommatophora	Sagdoidea	Zachrysiidae
27456093	2019-06-22	2019-06-22 15:27:08 UTC	UTC	1901589	bewjulia	2019-06-22 20:09:06 UTC	2020-08-03 00:16:28 UTC	needs_id		https://www.inaturalist.org/observations/27456093	https://static.inaturalist.org/photos/42721671/medium.jpeg		4	0	2	Cabula VI, Salvador - BA, 41181-130, Brasil	-129564057859	-384355492517	4	4			FALSE	gps	gps	Helicina	Helicina	Helicinan Snails and Slugs	781349	Heterobranchia	Eupulmonata	Stylommatophora
27816150	2019-06-28	2019-06-28 13:17:40 UTC	UTC	1922160	augustovarella	2019-06-28 16:30:13 UTC	2020-01-17 19:59:25 UTC	needs_id		https://www.inaturalist.org/observations/27816150	https://static.inaturalist.org/photos/43319040/medium.jpeg		2	0	2	SÃ£o Caetano, Arroio do Meio - RS, 95940-000, Brasil	-293791675568	-51924446106					FALSE	gps	gps	Limacoidei	Limacoidei		781353	Heterobranchia	Eupulmonata	Stylommatophora
27832832	2019-06-28	2019-06-28 20:56:56 UTC	Brasilia	1923699	isabeleia	2019-06-28 21:11:35 UTC	2019-07-26 21:34:30 UTC	research		https://www.inaturalist.org/observations/27832832	https://static.inaturalist.org/photos/43346338/medium.jpg		1	0	3	Rua AntÃ´nio Klinger Filho, 171, Porto Alegre, RS, BR	-300396055	-512302866667	16	16			FALSE			Asian Tramp Snail	Bradybaena similaris	Asian Tramp Snail	215409	Heterobranchia	Eupulmonata	Stylommatophora	Helicoidea	Camaenidae
27904887	2019-06-29	2019-06-30 01:12:38 UTC	Brasilia	1876696	rimfirejudd	2019-06-30 01:20:40 UTC	2019-07-24 00:46:00 UTC	research		https://www.inaturalist.org/observations/27904887	https://static.inaturalist.org/photos/43462516/medium.jpg		2	0	3	Avenida Presidente GetÃºlio Vargas, 222, Alvorada, RS, BR	-300068058339	-510847682768	2449	2449		open	FALSE			Leopard Slug	Limax maximus	Leopard Slug	62470	Heterobranchia	Eupulmonata	Stylommatophora	Limacoidea	Limacidae
27904938	2019-06-29	2019-06-30 01:12:49 UTC	Brasilia	1876696	rimfirejudd	2019-06-30 01:22:04 UTC	2019-07-01 04:48:27 UTC	research		https://www.inaturalist.org/observations/27904938	https://static.inaturalist.org/photos/43462616/medium.jpg		1	0	3	Rua Portugal, 283, Alvorada, RS, BR	-29997240316	-510846360249	4188	4188			FALSE			Caracoleta	Cornu aspersum	Garden Snail	480298	Heterobranchia	Eupulmonata	Stylommatophora	Helicoidea	Helicidae
28013542	2019-06-30	2019-06-30 22:01:00 UTC	Hawaii	788964	mzamoner	2019-07-01 19:30:59 UTC	2020-04-02 11:40:50 UTC	research		https://www.inaturalist.org/observations/28013542	https://static.inaturalist.org/photos/43639555/medium.jpeg		3	0		Campina Grande do Sul, PR, 83430-000, Brasil	-253348916667	-491159083333					FALSE			Meghimatium pictum	Meghimatium pictum		874798	Heterobranchia	Eupulmonata	Stylommatophora	Arionoidea	Philomycidae
28026112	2019-06-30	2019-06-30 23:51:47 UTC	Brasilia	1648837	eduardo_rex	2019-07-01 23:25:06 UTC	2019-07-20 21:32:18 UTC	needs_id	CC-BY-NC	https://www.inaturalist.org/observations/28026112	https://inaturalist-open-data.s3.amazonaws.com/photos/43660582/medium.jpeg		2	0	2	Parque Fehr, SÃ£o Carlos - State of SÃ£o Paulo, Brasil	-21980866	-47937782	3	3			FALSE			Smooth Land Slugs	Deroceras	Smooth Land Slugs	87902	Heterobranchia	Eupulmonata	Stylommatophora	Limacoidea	Agriolimacidae
28090963	2019-07-01		Brasilia	102919	nelson_wisnik	2019-07-03 00:07:09 UTC	2020-07-08 01:06:26 UTC	research	CC-BY-NC	https://www.inaturalist.org/observations/28090963	https://inaturalist-open-data.s3.amazonaws.com/photos/43764743/medium.jpg		4	0		ChÃ¡cara da Barra, Campinas - SP, Brasil	-228878303838	-470357530907	6	6			FALSE			African Giant Snail	Lissachatina fulica	African Giant Snail	502885	Heterobranchia	Eupulmonata	Stylommatophora	Achatinoidea	Achatinidae
28169984	2019-07-04	2019-07-04 10:08:23 UTC	UTC	1419369	haroldocanuto	2019-07-04 13:15:39 UTC	2019-07-06 18:56:32 UTC	needs_id	CC-BY-NC	https://www.inaturalist.org/observations/28169984	https://inaturalist-open-data.s3.amazonaws.com/photos/43895421/medium.jpg		2	0	2	Serraria, MaceiÃ³ - AL, Brasil	-95971454464	-357286194759	16	16			FALSE			Lesmas-lixa	Veronicellidae	Leatherleaf Slugs	85104	Heterobranchia	Eupulmonata	Systellommatophora	Veronicelloidea	Veronicellidae
28308690	2019-07-06	2019-07-06 17:18:00 UTC	Hawaii	1756209	didi9	2019-07-06 18:27:20 UTC	2019-07-28 19:21:40 UTC	needs_id		https://www.inaturalist.org/observations/28308690	https://static.inaturalist.org/photos/44117908/medium.jpeg		1	0		Urca, Rio de Janeiro - State of Rio de Janeiro, Brazil	-229489424557	-431549190176	599	599			FALSE			Solaropsis	Solaropsis braziliana		489684	Heterobranchia	Eupulmonata	Stylommatophora	Sagdoidea	Solaropsidae
28433365	2019-07-08	2019-07-08 11:07:26 UTC	UTC	1702926	guigarcia_o_observador	2019-07-08 14:15:08 UTC	2019-11-27 18:27:55 UTC	needs_id		https://www.inaturalist.org/observations/28433365	https://static.inaturalist.org/photos/44323791/medium.jpeg		2	0	2	Jardim Esperanca, PoÃ§os de Caldas - MG, Brasil	-218377140789	-465595332161	11	11			FALSE	gps	gps	Leatherleaf Slugs	Veronicellidae	Leatherleaf Slugs	85104	Heterobranchia	Eupulmonata	Systellommatophora	Veronicelloidea	Veronicellidae
28433802	2019-06-30		Brasilia	1222005	isismedri	2019-07-08 14:23:31 UTC	2020-01-27 23:57:37 UTC	research	CC-BY-NC	https://www.inaturalist.org/observations/28433802	https://inaturalist-open-data.s3.amazonaws.com/photos/44324376/medium.jpg		2	0		Vila EsperanÃ§a, MaringÃ¡ - PR, Brasil	-234061830031	-519314566842	4	4			FALSE			Meadow Slug	Deroceras laeve	Meadow Slug	209624	Heterobranchia	Eupulmonata	Stylommatophora	Limacoidea	Agriolimacidae
28442754	2019-07-08	2019-07-08 16:38:57 UTC	Brasilia	757062	jurubeba	2019-07-08 16:41:56 UTC	2020-04-01 18:18:18 UTC	research		https://www.inaturalist.org/observations/28442754	https://static.inaturalist.org/photos/44338127/medium.jpg		2	0	3	Rua do ComÃ©rcio, 2067â€“2155, Franca, SP, BR	-205349866667	-474016716667	5	5			FALSE			Asian Tramp Snail	Bradybaena similaris	Asian Tramp Snail	215409	Heterobranchia	Eupulmonata	Stylommatophora	Helicoidea	Camaenidae
28537211	2017-10-01		Brasilia	1414134	daniesser	2019-07-10 03:22:16 UTC	2022-01-27 18:49:33 UTC	needs_id	CC-BY-NC	https://www.inaturalist.org/observations/28537211	https://inaturalist-open-data.s3.amazonaws.com/photos/44492051/medium.jpg		3	0		RibeirÃ£o Grande - SP, 18315-000, Brasil	-242037408457	-483259454874	10000	10000			FALSE			Megalobulimus	Megalobulimus		83024	Heterobranchia	Eupulmonata	Stylommatophora	Rhytidoidea	Strophocheilidae
28551520	2019-06-11	2019-06-11 10:33:31 UTC	Brasilia	1971864	mejipoe	2019-07-10 13:07:16 UTC	2019-07-10 17:10:56 UTC	research	CC-BY-NC	https://www.inaturalist.org/observations/28551520	https://inaturalist-open-data.s3.amazonaws.com/photos/44515820/medium.jpg		3	1	3	61700-000, Aquiraz, CE, BR	-38584216667	-383821216667	5	5			FALSE			African Giant Snail	Lissachatina fulica	African Giant Snail	502885	Heterobranchia	Eupulmonata	Stylommatophora	Achatinoidea	Achatinidae
28553122	2019-07-10	2019-07-10 10:41:23 UTC	UTC	1972041	silvio36	2019-07-10 13:43:55 UTC	2019-07-20 21:32:05 UTC	needs_id		https://www.inaturalist.org/observations/28553122	https://static.inaturalist.org/photos/44518497/medium.jpeg	EspÃ©cie invasora de caracol. Apareceu a poucos dias no meu quintal.	2	0	2	Cardoso Moreira - RJ, 28180-000, Brasil	-2147495964	-4151863356	9	9			FALSE			Omalonyx	Omalonyx		469996	Heterobranchia	Eupulmonata	Stylommatophora	Succineoidea	Succineidae
28561012	2017-02-09	2017-02-10 01:07:00 UTC	Hawaii	1876348	diogoluiz	2019-07-10 16:08:39 UTC	2019-07-10 17:08:45 UTC	needs_id	CC-BY-SA	https://www.inaturalist.org/observations/28561012	https://inaturalist-open-data.s3.amazonaws.com/photos/44530992/medium.jpg	Bulimulus stilbe Pilsbry, 1901	2	0		TinguÃ¡, Nova IguaÃ§u - RJ, Brasil	-226035222	-434356922	2003	2003			FALSE			Bulimulidae	Bulimulidae		49778	Heterobranchia	Eupulmonata	Stylommatophora	Orthalicoidea	Bulimulidae
28570535	2018-10-12		Brasilia	1531642	wendelcastro	2019-07-10 19:01:28 UTC	2022-01-31 21:10:43 UTC	needs_id		https://www.inaturalist.org/observations/28570535	https://static.inaturalist.org/photos/44545719/medium.jpeg		1	0		Porto Acre - AC, 69921-000, Brasil	-9753861	-67669417					FALSE			Helicina	Helicina juruana		876395	Neritimorpha		Cycloneritida	Helicinoidea	Helicinidae
28694265	2019-07-11		Brasilia	1912412	josekissonde	2019-07-12 21:10:40 UTC	2020-07-08 01:06:33 UTC	research		https://www.inaturalist.org/observations/28694265	https://static.inaturalist.org/photos/44745657/medium.jpeg	Animais encontrados prÃ³ximos a restinga. Observamos que esses caracÃ³is sÃ£o predados por CarcarÃ¡s e Urubus, que juntamente com os gambÃ¡s sÃ£o seus predadores. A regiÃ£o tem esses animais em grande nÃºmero, se adaptaram muito bem ao ambiente, e como espÃ©cie exÃ³tica todo cuidado Ã© pouco.
28819567	2019-07-14	2019-07-14 16:04:00 UTC	Brasilia	927137	josev_ge	2019-07-14 20:10:12 UTC	2019-07-15 23:55:46 UTC	needs_id	CC-BY-NC	https://www.inaturalist.org/observations/28819567	https://inaturalist-open-data.s3.amazonaws.com/photos/44948637/medium.jpeg		1	0	2	Parque dos Cocais, Valinhos - SP, 13274-465, Brasil	-229398766679	-469736780226	22	22			FALSE	gps	gps	Bulimulidae	Bulimulidae		49778	Heterobranchia	Eupulmonata	Stylommatophora	Orthalicoidea	Bulimulidae
28885169	2018-01-12	2018-01-12 20:07:00 UTC	Hawaii	1235939	rickribeiro1	2019-07-15 19:37:12 UTC	2021-11-15 02:55:00 UTC	needs_id	CC-BY-NC	https://www.inaturalist.org/observations/28885169	https://inaturalist-open-data.s3.amazonaws.com/photos/45052174/medium.jpeg		4	0		Alta Floresta - MT, 78580-000, Brasil	-95976498147	-559323971548	15	15			FALSE			Megalobulimus	Megalobulimus		83024	Heterobranchia	Eupulmonata	Stylommatophora	Rhytidoidea	Strophocheilidae
28942933	2017-06-05		Brasilia	836549	biossa	2019-07-16 16:21:29 UTC	2020-07-08 01:06:32 UTC	research	CC-BY-NC	https://www.inaturalist.org/observations/28942933	https://inaturalist-open-data.s3.amazonaws.com/photos/45143616/medium.jpg		4	0		Salvador - BA, Brasil	-129798445002	-384266965934	8	8			FALSE			African Giant Snail	Lissachatina fulica	African Giant Snail	502885	Heterobranchia	Eupulmonata	Stylommatophora	Achatinoidea	Achatinidae
28947500	2019-07-16	2019-07-16 10:32:10 UTC	Atlantic Time (Canada)	410135	pete_zivkov	2019-07-16 17:41:01 UTC	2019-07-17 13:37:58 UTC	research	CC-BY-NC	https://www.inaturalist.org/observations/28947500	https://inaturalist-open-data.s3.amazonaws.com/photos/45152023/medium.jpg		3	0	3	Novo Mundo, Novo Mundo, MT, BR	-95842666667	-559195333333	48	48			FALSE			AruÃ¡s-do-mato	Megalobulimus		83024	Heterobranchia	Eupulmonata	Stylommatophora	Rhytidoidea	Strophocheilidae
28994534	2019-07-15	2019-07-16 02:21:41 UTC	Brasilia	231737	deboas	2019-07-17 13:21:53 UTC	2020-07-08 01:06:39 UTC	research	CC0	https://www.inaturalist.org/observations/28994534	https://inaturalist-open-data.s3.amazonaws.com/photos/45229191/medium.jpg		4	0	3	Caravelas, BR-BA, BR	-177306437865	-391844925844	5	5			FALSE			African Giant Snail	Lissachatina fulica	African Giant Snail	502885	Heterobranchia	Eupulmonata	Stylommatophora	Achatinoidea	Achatinidae
29397191	2019-07-23	2019-07-23 13:34:17 UTC	UTC	1984167	spiderwolf	2019-07-23 19:07:21 UTC	2019-07-31 21:02:22 UTC	research		https://www.inaturalist.org/observations/29397191	https://static.inaturalist.org/photos/45877423/medium.jpeg	Encontrado na terra, o casco Ã© translÃºcido, porÃ©m, resistente. Ponta escura e aparenta ter esferas semelhantes a ovos dentro.	1	0	2	Mussurunga I, Salvador - BA, 41490-302, Brasil	-129158732962	-383702186868	175	175			FALSE	gps	gps	Miniature Awlsnail	Subulina octona	Miniature Awlsnail	209069	Heterobranchia	Eupulmonata	Stylommatophora	Achatinoidea	Achatinidae
29553867	2019-07-11	2019-07-11 20:11:00 UTC	Hawaii	1349936	isaac_oliveira	2019-07-26 03:07:20 UTC	2019-10-16 00:58:02 UTC	research		https://www.inaturalist.org/observations/29553867	https://static.inaturalist.org/photos/46129621/medium.jpeg		3	0	2	Santa Quiteria, Rio Branco - AC, 69914-220, Brasil	-99499149323	-678269729614					FALSE	gps	gps	Caramujo Gigante Africano	Lissachatina fulica	African Giant Snail	502885	Heterobranchia	Eupulmonata	Stylommatophora	Achatinoidea	Achatinidae
29567591	2019-07-26	2019-07-26 09:37:24 UTC	Brasilia	1399362	rayssapl	2019-07-26 12:09:11 UTC	2020-07-08 01:06:35 UTC	research		https://www.inaturalist.org/observations/29567591	https://static.inaturalist.org/photos/46152051/medium.jpg		3	0	3	Rua Carneiro da Cunha, 119, Fortaleza, CE, BR	-37253383333	-385416666667	10	10			FALSE			African Giant Snail	Lissachatina fulica	African Giant Snail	502885	Heterobranchia	Eupulmonata	Stylommatophora	Achatinoidea	Achatinidae
29586040	2019-07-25	2019-07-25 13:13:57 UTC	UTC	1994079	laiana	2019-07-26 17:59:29 UTC	2020-03-30 13:54:11 UTC	needs_id	CC-BY-NC	https://www.inaturalist.org/observations/29586040	https://inaturalist-open-data.s3.amazonaws.com/photos/46181647/medium.jpeg		3	0	2	ValenÃ§a, BA, 45400-000, Brasil	-133728766667	-390608016667	16	16			FALSE	gps	gps	Eupulmonata	Eupulmonata		775812	Heterobranchia	Eupulmonata
29597827	2018-04-18	2018-04-18 20:57:00 UTC	Hawaii	2049639	saracaioni	2019-07-26 21:21:21 UTC	2021-05-04 18:14:11 UTC	needs_id	CC-BY-NC	https://www.inaturalist.org/observations/29597827	https://inaturalist-open-data.s3.amazonaws.com/photos/46200765/medium.jpg		1	0		Avenida Perimetral Oeste, 2001 - Aeroporto, Alta Floresta - MT, 78580-000, Brasil	-98780556	-560977778	250	250			FALSE			Sultana	Sultana sultana		559220	Heterobranchia	Eupulmonata	Stylommatophora	Orthalicoidea	Orthalicidae
29620638	2016-12-29	2016-12-29 20:30:00 UTC	Hawaii	2049455	diegoferreira	2019-07-27 05:01:08 UTC	2019-07-27 19:30:29 UTC	needs_id	CC-BY-NC	https://www.inaturalist.org/observations/29620638	https://inaturalist-open-data.s3.amazonaws.com/photos/46237013/medium.jpg		4	0		Alta Floresta - MT, 78580-000, Brasil	-95835890575	-55942082971	3464	3464			FALSE			Megalobulimus	Megalobulimus		83024	Heterobranchia	Eupulmonata	Stylommatophora	Rhytidoidea	Strophocheilidae
29678423	2019-07-27	2019-07-28 00:48:00 UTC	Brasilia	1756209	didi9	2019-07-28 00:59:48 UTC	2019-07-29 15:15:25 UTC	research		https://www.inaturalist.org/observations/29678423	https://static.inaturalist.org/photos/46327497/medium.jpeg	probably eaten by a bird	1	0		Grumari, Rio de Janeiro - State of Rio de Janeiro, Brazil	-230362396187	-43532208367	2042	2042			FALSE			Megalobulimus ovatus	Megalobulimus ovatus		875631	Heterobranchia	Eupulmonata	Stylommatophora	Rhytidoidea	Strophocheilidae
29678424	2019-07-27	2019-07-28 00:48:00 UTC	Brasilia	1756209	didi9	2019-07-28 00:59:48 UTC	2019-08-14 14:22:55 UTC	research		https://www.inaturalist.org/observations/29678424	https://static.inaturalist.org/photos/46327619/medium.jpeg	banana flower cover for scale	3	0		Grumari, Rio de Janeiro - State of Rio de Janeiro, Brazil	-230362396187	-43532208367	2042	2042			FALSE			Thaumastus	Thaumastus		636541	Heterobranchia	Eupulmonata	Stylommatophora	Orthalicoidea	Megaspiridae
29680868	2019-07-27	2019-07-27 15:49:39 UTC	Brasilia	231737	deboas	2019-07-28 01:45:45 UTC	2019-07-30 17:40:35 UTC	needs_id	CC0	https://www.inaturalist.org/observations/29680868	https://inaturalist-open-data.s3.amazonaws.com/photos/46337574/medium.jpg		4	0	3	BR-101, Silva Jardim, RJ, BR	-226249866667	-424281166667	10	10			FALSE			Bulimulus	Bulimulus		87125	Heterobranchia	Eupulmonata	Stylommatophora	Orthalicoidea	Bulimulidae
29682668	2019-07-27	2019-07-27 23:16:06 UTC	UTC	1743141	jliocsar	2019-07-28 02:17:39 UTC	2020-07-08 01:06:33 UTC	research		https://www.inaturalist.org/observations/29682668	https://static.inaturalist.org/photos/46336258/medium.jpeg		5	0	2	SÃ£o SebastiÃ£o, BR-SP, BR	-23767988205	-454065208435					FALSE	gps	gps	African Giant Snail	Lissachatina fulica	African Giant Snail	502885	Heterobranchia	Eupulmonata	Stylommatophora	Achatinoidea	Achatinidae
29730516	2019-02-07	2019-02-07 12:13:00 UTC	Edinburgh	2005052	danielbranch94	2019-07-28 19:18:11 UTC	2019-07-30 17:40:25 UTC	needs_id	CC-BY-NC	https://www.inaturalist.org/observations/29730516	https://inaturalist-open-data.s3.amazonaws.com/photos/46414028/medium.jpg		5	0		Brasilia - Federal District, Brazil	-159610610175	-479437810951	61	61			FALSE			AruÃ¡s-do-mato	Megalobulimus		83024	Heterobranchia	Eupulmonata	Stylommatophora	Rhytidoidea	Strophocheilidae
29945141	2019-07-23	2019-07-23 13:26:02 UTC	UTC	1984167	spiderwolf	2019-07-31 22:41:05 UTC	2019-08-01 12:13:18 UTC	needs_id		https://www.inaturalist.org/observations/29945141	https://static.inaturalist.org/photos/46761826/medium.jpeg	Encontrei junto as minhas plantas, nÃ£o pude tirar foto, mas de dentro saiu uma "lesma" menor que um centÃ­metro, num tom alaranjado vibrante.
30010634	2017-10-19		Brasilia	1727839	jeh_biologa	2019-08-01 23:27:37 UTC	2019-08-02 12:10:34 UTC	research		https://www.inaturalist.org/observations/30010634	https://static.inaturalist.org/photos/46858306/medium.jpg		2	0		Canal do lago MamirauÃ¡- Margem Direita - S/N - Reserva de Desenvolvimento Susten, Uarini - AM, 69485-000, Brasil	-306441	-64849548	12118	12118			FALSE			Sultana sultana	Sultana sultana		559220	Heterobranchia	Eupulmonata	Stylommatophora	Orthalicoidea	Orthalicidae
30022474	2018-01-10	2018-01-11 08:25:00 UTC	Hawaii	2049455	diegoferreira	2019-08-02 03:21:50 UTC	2019-08-17 03:16:14 UTC	needs_id	CC-BY-NC	https://www.inaturalist.org/observations/30022474	https://inaturalist-open-data.s3.amazonaws.com/photos/46883907/medium.jpeg		4	0		Alta Floresta - MT, 78580-000, Brasil	-99490379871	-558903694501	3906	3906			FALSE			Leatherleaf Slugs	Veronicellidae	Leatherleaf Slugs	85104	Heterobranchia	Eupulmonata	Systellommatophora	Veronicelloidea	Veronicellidae
30259036	2016-10-15	2016-10-15 20:08:00 UTC	Hawaii	1876348	diogoluiz	2019-08-05 18:36:20 UTC	2020-03-01 21:33:05 UTC	research	CC-BY-SA	https://www.inaturalist.org/observations/30259036	https://inaturalist-open-data.s3.amazonaws.com/photos/47263493/medium.jpeg	Cochlorina lateralis
30320109	2017-06-20	2017-06-20 19:39:00 UTC	Hawaii	1876348	diogoluiz	2019-08-06 18:03:29 UTC	2019-08-07 02:08:31 UTC	needs_id	CC-BY-SA	https://www.inaturalist.org/observations/30320109	https://inaturalist-open-data.s3.amazonaws.com/photos/47360872/medium.jpeg	Strophocheilus pudicus (MÃ¼ller, 1773)	0	0		Rio de Janeiro, RJ, Brasil	-229068467	-431728965	27982	27982			FALSE			Strophocheilus pudicus	Strophocheilus pudicus		487061	Heterobranchia	Eupulmonata	Stylommatophora	Rhytidoidea	Strophocheilidae
30330785	2019-07-30	2019-07-30 13:09:47 UTC	Mid-Atlantic	1963598	grizzy	2019-08-06 21:26:31 UTC	2020-06-13 00:30:04 UTC	research		https://www.inaturalist.org/observations/30330785	https://static.inaturalist.org/photos/47379403/medium.jpeg		2	0	2	ValenÃ§a, BA, 45400-000, Brasil	-133725916712	-390608167648	11	11			FALSE	gps	gps	Drymaeus papyraceus	Drymaeus papyraceus		84541	Heterobranchia	Eupulmonata	Stylommatophora	Orthalicoidea	Bulimulidae
30332200	2019-08-06		Brasilia	1756209	didi9	2019-08-06 21:46:42 UTC	2020-07-08 01:06:39 UTC	research		https://www.inaturalist.org/observations/30332200	https://static.inaturalist.org/photos/47382070/medium.jpeg		2	0		R. Jardim BotÃ¢nico, 414 - Jardim BotÃ¢nico - Jardim BotÃ¢nico, Rio de Janeiro - RJ, 22461-000, Brazil	-229581535	-432116429	264	264			FALSE			African Giant Snail	Lissachatina fulica	African Giant Snail	502885	Heterobranchia	Eupulmonata	Stylommatophora	Achatinoidea	Achatinidae
30414600	2019-08-08	2019-08-08 10:18:49 UTC	Brasilia	2091000	rosngela2	2019-08-08 10:23:06 UTC	2019-11-27 09:39:03 UTC	research		https://www.inaturalist.org/observations/30414600	https://static.inaturalist.org/photos/47517980/medium.jpg		1	0	3	Rua Cabedelo, 44, Joinville, SC, BR	-262981470895	-48872586173	247	247			FALSE			Macrochlamys indica	Macrochlamys indica	horntail snail	362745	Heterobranchia	Eupulmonata	Stylommatophora	Helicarionoidea	Ariophantidae
30420884	2019-08-07		Brasilia	1930899	vitorxl	2019-08-08 13:36:18 UTC	2022-01-28 15:26:18 UTC	needs_id	CC-BY-NC	https://www.inaturalist.org/observations/30420884	https://inaturalist-open-data.s3.amazonaws.com/photos/47527063/medium.jpeg		2	0		R. do Passarinho, 6-10 - Passarinho, Olinda - PE, 53170-510, Brasil	-79929618	-349065268	20	20			FALSE			Anthinus	Anthinus		776023	Heterobranchia	Eupulmonata	Stylommatophora	Rhytidoidea	Strophocheilidae
30444917	2019-04-27	2019-04-27 11:41:50 UTC	UTC	1666212	michelly1	2019-08-08 20:42:53 UTC	2019-08-09 11:59:49 UTC	needs_id		https://www.inaturalist.org/observations/30444917	https://static.inaturalist.org/photos/47565134/medium.jpeg		2	0	2	MaceiÃ³, Alagoas	-96689113392	-357452188432	22	22			FALSE	gps	gps	Orthalicus	Orthalicus		149905	Heterobranchia	Eupulmonata	Stylommatophora	Orthalicoidea	Orthalicidae
30476538	2019-08-01	2019-08-01 11:55:17 UTC	UTC	1993497	thailinethai	2019-08-09 12:49:21 UTC	2019-08-20 00:02:15 UTC	needs_id		https://www.inaturalist.org/observations/30476538	https://static.inaturalist.org/photos/47616914/medium.jpeg		3	0	2	ValenÃ§a, BA, 45400-000, Brasil	-133730592728	-390670051575				open	FALSE	gps	gps	Helicina	Helicina	Helicinan Snails and Slugs	781349	Heterobranchia	Eupulmonata	Stylommatophora
30490366	2019-08-09	2019-08-09 17:09:41 UTC	Brasilia	1732491	betsylang	2019-08-09 17:24:02 UTC	2021-11-23 05:36:27 UTC	research	CC-BY-NC	https://www.inaturalist.org/observations/30490366	https://inaturalist-open-data.s3.amazonaws.com/photos/47638756/medium.jpg	Very large snail shell about 50 mm, 5-6 whorls. 4 teeth on one side and 2 lamellae. Reflected lip. Found in Ceara state, north eastern Brazil near Guaramiranga	3	0	3	63250-000, Milagres, CE, BR	-72716724826	-389999968503	2501884	2501884			FALSE			Anostoma octodentatum	Anostoma octodentatum		1312402	Heterobranchia	Eupulmonata	Stylommatophora	Orthalicoidea	Odontostomidae
30531163	2019-07-31	2019-07-31 12:35:41 UTC	UTC	1973030	vitinho	2019-08-10 11:06:40 UTC	2019-08-10 14:37:32 UTC	needs_id		https://www.inaturalist.org/observations/30531163	https://static.inaturalist.org/photos/47705046/medium.jpeg	Molusco	2	0	2	ValenÃ§a, BA, 45400-000, Brasil	-1337303105	-3906601063	8	8			FALSE			Bulimulus	Bulimulus		87125	Heterobranchia	Eupulmonata	Stylommatophora	Orthalicoidea	Bulimulidae
30574849	2017-02-28	2017-03-01 01:42:00 UTC	Hawaii	1876348	diogoluiz	2019-08-10 23:12:45 UTC	2019-08-10 23:12:45 UTC	needs_id	CC-BY-SA	https://www.inaturalist.org/observations/30574849	https://inaturalist-open-data.s3.amazonaws.com/photos/47772990/medium.jpeg	Thaumastus magnificus	0	0		Rio de Janeiro, RJ, Brasil	-229068467	-431728965	27982	27982			FALSE			Thaumastus magnificus	Thaumastus magnificus		636535	Heterobranchia	Eupulmonata	Stylommatophora	Orthalicoidea	Megaspiridae
30575573	2018-04-04	2018-04-04 23:54:00 UTC	Hawaii	1876348	diogoluiz	2019-08-10 23:24:02 UTC	2019-08-11 02:09:50 UTC	needs_id	CC-BY-SA	https://www.inaturalist.org/observations/30575573	https://inaturalist-open-data.s3.amazonaws.com/photos/47774245/medium.jpeg	Leptinaria monodon (C.B. Adams, 1849), o espÃ©cime menor & Lamellaxis clavulinus (Potiez & Michaud, 1838), o espÃ©cime maior (3)	0	0		TinguÃ¡, Nova IguaÃ§u - RJ, Brasil	-226035222	-434356922	2003	2003			FALSE			Awl Snails and Allies	Leptinaria monodon		920395	Heterobranchia	Eupulmonata	Stylommatophora	Achatinoidea	Achatinidae
30575609	2018-04-04	2018-04-04 23:54:00 UTC	Hawaii	1876348	diogoluiz	2019-08-10 23:24:56 UTC	2019-08-11 02:08:40 UTC	needs_id	CC-BY-SA	https://www.inaturalist.org/observations/30575609	https://inaturalist-open-data.s3.amazonaws.com/photos/47774245/medium.jpeg	Leptinaria monodon (C.B. Adams, 1849), o espÃ©cime menor & Lamellaxis clavulinus (Potiez & Michaud, 1838), o espÃ©cime maior (3)	0	0		TinguÃ¡, Nova IguaÃ§u - RJ, Brasil	-226035222	-434356922	2003	2003			FALSE			Awl Snails and Allies	Lamellaxis clavulinus	Spike Awlsnail	122391	Heterobranchia	Eupulmonata	Stylommatophora	Achatinoidea	Achatinidae
30576076	2014-09-25	2014-09-26 05:48:00 UTC	Hawaii	1876348	diogoluiz	2019-08-10 23:31:42 UTC	2021-01-05 16:37:09 UTC	research	CC-BY-SA	https://www.inaturalist.org/observations/30576076	https://inaturalist-open-data.s3.amazonaws.com/photos/47774993/medium.jpeg	Megalobulimus ovatus	2	0		TinguÃ¡, Nova IguaÃ§u - RJ, Brasil	-226035222	-434356922	2003	2003			FALSE			Megalobulimus ovatus	Megalobulimus ovatus		875631	Heterobranchia	Eupulmonata	Stylommatophora	Rhytidoidea	Strophocheilidae
30576180	2018-01-01	2018-01-02 01:44:00 UTC	Hawaii	1876348	diogoluiz	2019-08-10 23:33:32 UTC	2020-07-08 01:06:52 UTC	research	CC-BY-SA	https://www.inaturalist.org/observations/30576180	https://inaturalist-open-data.s3.amazonaws.com/photos/47775188/medium.jpeg	Otostomus signatus (Spix, 1827)	2	0		BÃºzios - RJ, Brasil	-227563533	-418890382	5082	5082			FALSE			Caramujo Gigante Africano	Lissachatina fulica	African Giant Snail	502885	Heterobranchia	Eupulmonata	Stylommatophora	Achatinoidea	Achatinidae
30581785	2019-08-10	2019-08-10 19:02:13 UTC	Brasilia	231737	deboas	2019-08-11 01:12:52 UTC	2020-08-02 21:18:00 UTC	research	CC0	https://www.inaturalist.org/observations/30581785	https://inaturalist-open-data.s3.amazonaws.com/photos/47784894/medium.jpg		2	0	3	Iguazu National Park, IguazÃº, Misiones, AR	-256831181702	-544426890091	5	5			FALSE			Drymaeus interpunctus	Drymaeus interpunctus		929726	Heterobranchia	Eupulmonata	Stylommatophora	Orthalicoidea	Bulimulidae
30585332	2018-12-09	2018-12-09 18:37:00 UTC	Hawaii	1876348	diogoluiz	2019-08-11 02:10:55 UTC	2020-03-01 23:18:09 UTC	research	CC-BY-SA	https://www.inaturalist.org/observations/30585332	https://inaturalist-open-data.s3.amazonaws.com/photos/47790837/medium.jpeg	Otostomus signatus (Spix, 1827) (1)	2	2		Cabo Frio, RJ, Brasil	-228869007	-420266493	34131	34131			FALSE			Cochlorina aurismuris	Cochlorina aurismuris		578779	Heterobranchia	Eupulmonata	Stylommatophora	Orthalicoidea	Bulimulidae
30629148	2019-08-11		Brasilia	102919	nelson_wisnik	2019-08-11 18:25:55 UTC	2019-08-12 02:48:17 UTC	needs_id	CC-BY-NC	https://www.inaturalist.org/observations/30629148	https://inaturalist-open-data.s3.amazonaws.com/photos/47860970/medium.jpeg		2	0		Jardim Santa Marcelina, Campinas - SP, Brasil	-229081866667	-4702442					FALSE			Megalobulimus	Megalobulimus		83024	Heterobranchia	Eupulmonata	Stylommatophora	Rhytidoidea	Strophocheilidae
30704803	2019-08-11	2019-08-11 22:03:39 UTC	Hawaii	1349936	isaac_oliveira	2019-08-12 19:33:56 UTC	2019-10-16 00:57:34 UTC	research		https://www.inaturalist.org/observations/30704803	https://static.inaturalist.org/photos/47982322/medium.jpeg		3	0	2	Vila Nova, Rio Branco - AC, 69914-220, Brasil	-99427137375	-678237457275					FALSE	gps	gps	Caramujo Gigante Africano	Lissachatina fulica	African Giant Snail	502885	Heterobranchia	Eupulmonata	Stylommatophora	Achatinoidea	Achatinidae
30741085	2018-08-05		Santiago	1865917	wiltonmatos	2019-08-13 10:02:36 UTC	2021-10-30 23:23:25 UTC	research	CC-BY-NC-ND	https://www.inaturalist.org/observations/30741085	https://inaturalist-open-data.s3.amazonaws.com/photos/48044197/medium.jpeg		4	0		Maranguape - CE, Brasil	-40367150234	-386865671162	210	210			FALSE			Tomigerus pilsbryi	Tomigerus pilsbryi		922165	Heterobranchia	Eupulmonata	Stylommatophora	Orthalicoidea	Odontostomidae
30746887	2019-08-13	2019-08-13 13:02:22 UTC	Brasilia	757062	jurubeba	2019-08-13 13:07:15 UTC	2021-11-14 03:42:21 UTC	needs_id		https://www.inaturalist.org/observations/30746887	https://static.inaturalist.org/photos/48053882/medium.jpg		5	0	3	Rodovia dos NÃ¡ufragos, Aracaju, SE, BR	-110937416667	-371386638333	10	10			FALSE			Cyclodontina	Cyclodontina		602548	Heterobranchia	Eupulmonata	Stylommatophora	Orthalicoidea	Odontostomidae
30805469	2019-07-08	2019-07-08 12:18:18 UTC	Brasilia	1527761	danielcavallari	2019-08-14 12:30:21 UTC	2019-08-14 14:30:30 UTC	research	CC-BY-NC-SA	https://www.inaturalist.org/observations/30805469	https://inaturalist-open-data.s3.amazonaws.com/photos/48150465/medium.jpg		1	0	3	TauÃ¡, CE, BR	-60122203943	-403096345832	223	223			FALSE			Tomigerus pilsbryi	Tomigerus pilsbryi		922165	Heterobranchia	Eupulmonata	Stylommatophora	Orthalicoidea	Odontostomidae
30826191	2016-12-02	2016-12-02 18:26:00 UTC	Hawaii	1876348	diogoluiz	2019-08-14 18:58:11 UTC	2021-02-19 21:01:38 UTC	research	CC-BY-SA	https://www.inaturalist.org/observations/30826191	https://inaturalist-open-data.s3.amazonaws.com/photos/48184356/medium.jpg	juvenil de Leiostracus perlucidus (2)	3	0		TinguÃ¡, Nova IguaÃ§u - RJ, Brasil	-226035222	-434356922	2003	2003			FALSE			Leiostracus perlucidus	Leiostracus perlucidus		806503	Heterobranchia	Eupulmonata	Stylommatophora	Orthalicoidea	Simpulopsidae
30826850	2015-04-09	2015-04-09 22:13:00 UTC	Hawaii	1876348	diogoluiz	2019-08-14 19:06:11 UTC	2019-08-14 19:06:11 UTC	needs_id	CC-BY-SA	https://www.inaturalist.org/observations/30826850	https://inaturalist-open-data.s3.amazonaws.com/photos/48185403/medium.jpeg	Simpulopsis sulculosa	0	0		TinguÃ¡, Nova IguaÃ§u - RJ, Brasil	-226035222	-434356922	2003	2003			FALSE			Simpulopsis sulculosa	Simpulopsis sulculosa		922601	Heterobranchia	Eupulmonata	Stylommatophora	Orthalicoidea	Simpulopsidae
30826852	2016-01-23	2016-01-23 18:40:00 UTC	Hawaii	1876348	diogoluiz	2019-08-14 19:06:14 UTC	2020-04-21 04:28:38 UTC	research	CC-BY-SA	https://www.inaturalist.org/observations/30826852	https://inaturalist-open-data.s3.amazonaws.com/photos/48185218/medium.jpeg	Sarasinula linguaeformis	1	0		TinguÃ¡, Nova IguaÃ§u - RJ, Brasil	-226035222	-434356922	2003	2003			FALSE			Sarasinula linguaeformis	Sarasinula linguaeformis		922600	Heterobranchia	Eupulmonata	Systellommatophora	Veronicelloidea	Veronicellidae
30827209	2018-12-09	2018-12-09 18:53:00 UTC	Hawaii	1876348	diogoluiz	2019-08-14 19:11:30 UTC	2019-08-14 19:11:30 UTC	needs_id	CC-BY-SA	https://www.inaturalist.org/observations/30827209	https://inaturalist-open-data.s3.amazonaws.com/photos/48186150/medium.jpeg	Thaumastus Taunaisii (FÃ©russac, 1821)	0	0		Cabo Frio, RJ, Brasil	-228869007	-420266493	34131	34131			FALSE			Thaumastus taunaisii	Thaumastus taunaisii		636536	Heterobranchia	Eupulmonata	Stylommatophora	Orthalicoidea	Megaspiridae
30828984	2019-08-08		Brasilia	1453529	ackruger	2019-08-14 19:41:44 UTC	2021-09-16 15:30:31 UTC	research	CC-BY-NC	https://www.inaturalist.org/observations/30828984	https://inaturalist-open-data.s3.amazonaws.com/photos/48189256/medium.jpeg		2	0		BoqueirÃ£o, Curitiba - PR, 81750-070, Brasil	-255127697664	-492496701341	12	12			FALSE			Drymaeus interpunctus	Drymaeus interpunctus		929726	Heterobranchia	Eupulmonata	Stylommatophora	Orthalicoidea	Bulimulidae
30902657	2019-08-15	2019-08-15 19:48:46 UTC	Brasilia	1732491	betsylang	2019-08-15 23:10:03 UTC	2019-09-29 22:51:53 UTC	research	CC-BY-NC	https://www.inaturalist.org/observations/30902657	https://inaturalist-open-data.s3.amazonaws.com/photos/48310214/medium.jpg	Small very fragile snail found in Atlantic forest of Brazil in the state of Sergipe. 5-6 whorls. About 15 mm. Lip reflected on one side only.	1	0	3	Rua Elias Souza Dom Avila, 2014, Estancia, SE, BR	-112517766508	-374349348721	2735	2735			FALSE			Oxychona michelinae	Oxychona michelinae		948921	Heterobranchia	Eupulmonata	Stylommatophora	Orthalicoidea	Bulimulidae
30968098	2017-12-27	2017-12-27 15:41:00 UTC	Hawaii	1876348	diogoluiz	2019-08-17 02:09:02 UTC	2019-08-29 11:50:24 UTC	research	CC-BY-SA	https://www.inaturalist.org/observations/30968098	https://inaturalist-open-data.s3.amazonaws.com/photos/48420298/medium.jpeg	Mesembrinus interpunctus (Martens, 1887) ... # namesake Mesembrinus ziegleri (Pfeiffer, 1847)	1	0		TinguÃ¡, Nova IguaÃ§u - RJ, Brasil	-226035222	-434356922	2003	2003			FALSE			Drymaeus interpunctus	Drymaeus interpunctus		929726	Heterobranchia	Eupulmonata	Stylommatophora	Orthalicoidea	Bulimulidae
30968329	2019-01-17	2019-01-18 01:56:00 UTC	Hawaii	1876348	diogoluiz	2019-08-17 02:14:54 UTC	2019-08-29 11:47:40 UTC	needs_id	CC-BY-SA	https://www.inaturalist.org/observations/30968329	https://inaturalist-open-data.s3.amazonaws.com/photos/48420865/medium.jpeg	Phyllocaulis boraceiensis ThomÃ© (Mollusca, Gastropoda, Veronicellidae)	2	0		TinguÃ¡, Nova IguaÃ§u - RJ, Brasil	-226035222	-434356922	2003	2003			FALSE			Lesmas-lixa	Veronicellidae	Leatherleaf Slugs	85104	Heterobranchia	Eupulmonata	Systellommatophora	Veronicelloidea	Veronicellidae
30968863	2017-12-27	2017-12-27 23:40:00 UTC	Hawaii	1876348	diogoluiz	2019-08-17 02:24:03 UTC	2019-08-17 02:24:03 UTC	needs_id	CC-BY-SA	https://www.inaturalist.org/observations/30968863	https://inaturalist-open-data.s3.amazonaws.com/photos/48421466/medium.jpg	Simpulopsis citrinovitrea	0	0		Rio de Janeiro, BR	-226312906833	-434820996096	2003	30258		obscured	TRUE			Simpulopsis citrinovitrea	Simpulopsis citrinovitrea		872387	Heterobranchia	Eupulmonata	Stylommatophora	Orthalicoidea	Simpulopsidae
30998016	2019-08-14	2019-08-14 16:04:23 UTC	Brasilia	1732491	betsylang	2019-08-17 16:52:08 UTC	2019-08-18 20:59:25 UTC	needs_id	CC-BY-NC	https://www.inaturalist.org/observations/30998016	https://inaturalist-open-data.s3.amazonaws.com/photos/48604816/medium.jpg	Shells taken from forest fragment. 55 mm tall.	2	0	3	57820-000, Murici, AL, BR	-93340443978	-359104911986	25695	25695			FALSE			Strophocheilidae	Strophocheilidae		86086	Heterobranchia	Eupulmonata	Stylommatophora	Rhytidoidea	Strophocheilidae
30998417	2019-08-14	2019-08-14 16:07:39 UTC	Brasilia	1732491	betsylang	2019-08-17 16:57:13 UTC	2021-01-29 18:02:51 UTC	research	CC-BY-NC	https://www.inaturalist.org/observations/30998417	https://inaturalist-open-data.s3.amazonaws.com/photos/48469654/medium.jpg	Shells are 26mm tall. Found in forest fragment	3	0	3	57820-000, Murici, AL, BR	-93166492713	-359107188748	20120	20120			FALSE			Drymaeus flexilabris	Drymaeus flexilabris		805273	Heterobranchia	Eupulmonata	Stylommatophora	Orthalicoidea	Bulimulidae
30998783	2019-08-10	2019-08-10 16:25:22 UTC	Brasilia	1732491	betsylang	2019-08-17 17:02:30 UTC	2019-09-16 18:39:47 UTC	needs_id	CC-BY-NC	https://www.inaturalist.org/observations/30998783	https://inaturalist-open-data.s3.amazonaws.com/photos/48470374/medium.jpg	Found in dry, cultivated field. Shells 12-14mm	2	0	3	63900-000, QuixadÃ¡, CE, BR	-50808176711	-389402783132	69480	69480			FALSE			Tomigerus	Tomigerus		92552	Heterobranchia	Eupulmonata	Stylommatophora	Orthalicoidea	Odontostomidae
30999135	2019-08-10	2019-08-10 12:15:20 UTC	Brasilia	1732491	betsylang	2019-08-17 17:06:51 UTC	2020-10-10 20:58:47 UTC	research	CC-BY-NC	https://www.inaturalist.org/observations/30999135	https://inaturalist-open-data.s3.amazonaws.com/photos/48470847/medium.jpg	34 mm. Found in very dry habitat near QuixadÃ¡	1	0	3	63900-000, QuixadÃ¡, CE, BR	-50776884495	-389440880899	102700	102700			FALSE			Anostoma depressum	Anostoma depressum		925209	Heterobranchia	Eupulmonata	Stylommatophora	Orthalicoidea	Odontostomidae
31060515	2019-08-18		UTC	2145926	kaylane1901	2019-08-18 16:07:13 UTC	2020-07-08 01:06:53 UTC	research		https://www.inaturalist.org/observations/31060515	https://inaturalist-open-data.s3.amazonaws.com/photos/48573888/medium.jpeg		3	0	333	LocalizaÃ§Ã£o indefinida	-13400395	-484351467					FALSE			African Giant Snail	Lissachatina fulica	African Giant Snail	502885	Heterobranchia	Eupulmonata	Stylommatophora	Achatinoidea	Achatinidae
31079209	2019-08-15	2019-08-15 19:52:41 UTC	Brasilia	1732491	betsylang	2019-08-18 21:02:46 UTC	2020-01-15 21:57:41 UTC	needs_id	CC-BY-NC	https://www.inaturalist.org/observations/31079209	https://inaturalist-open-data.s3.amazonaws.com/photos/48605405/medium.jpg		1	0	3	BR-104, Murici, AL, BR	-93289752255	-359182240008	25595	25595			FALSE			Strophocheilidae	Strophocheilidae		86086	Heterobranchia	Eupulmonata	Stylommatophora	Rhytidoidea	Strophocheilidae
31102185	2019-08-18	2019-08-18 18:41:53 UTC	Brasilia	2136105	bcaroteno	2019-08-19 04:11:17 UTC	2020-07-08 01:06:55 UTC	research	CC-BY-NC	https://www.inaturalist.org/observations/31102185	https://inaturalist-open-data.s3.amazonaws.com/photos/48645027/medium.jpeg		4	0	2	Cocalzinho de GoiÃ¡s - GO, 72975-000, Brasil	-157617807388	-483615570068					FALSE	gps	gps	African Giant Snail	Lissachatina fulica	African Giant Snail	502885	Heterobranchia	Eupulmonata	Stylommatophora	Achatinoidea	Achatinidae
31128217	2019-08-10	2019-08-11 00:31:00 UTC	Hawaii	788964	mzamoner	2019-08-19 17:17:40 UTC	2020-07-08 01:06:53 UTC	research		https://www.inaturalist.org/observations/31128217	https://static.inaturalist.org/photos/48688152/medium.jpeg		4	0		CuriÃ³ Utinga, BelÃ©m - PA, Brasil	-14318861111	-484135083333					FALSE			African Giant Snail	Lissachatina fulica	African Giant Snail	502885	Heterobranchia	Eupulmonata	Stylommatophora	Achatinoidea	Achatinidae
31154172	2016-12-01	2016-12-01 22:17:00 UTC	Hawaii	1876348	diogoluiz	2019-08-20 02:01:49 UTC	2019-08-20 02:01:50 UTC	needs_id	CC-BY-SA	https://www.inaturalist.org/observations/31154172	https://inaturalist-open-data.s3.amazonaws.com/photos/48731860/medium.jpg	Rhinus ciliatus	0	0		TinguÃ¡, Nova IguaÃ§u - RJ, Brasil	-226035222	-434356922	2003	2003			FALSE			Rhinus ciliatus	Rhinus ciliatus		925192	Heterobranchia	Eupulmonata	Stylommatophora	Orthalicoidea	Simpulopsidae
31208819	2017-01-31	2017-02-01 08:05:00 UTC	Hawaii	1876348	diogoluiz	2019-08-21 00:49:53 UTC	2019-09-22 00:12:05 UTC	needs_id	CC-BY-SA	https://www.inaturalist.org/observations/31208819	https://inaturalist-open-data.s3.amazonaws.com/photos/48820917/medium.jpeg	Sarasinula plebeia	3	0		TinguÃ¡, Nova IguaÃ§u - RJ, Brasil	-226035222	-434356922	2003	2003			FALSE			Leatherleaf Slugs	Veronicellidae	Leatherleaf Slugs	85104	Heterobranchia	Eupulmonata	Systellommatophora	Veronicelloidea	Veronicellidae
31239964	2019-08-21	2019-08-21 16:15:02 UTC	Brasilia	1732491	betsylang	2019-08-21 16:26:09 UTC	2019-12-06 01:06:32 UTC	needs_id	CC-BY-NC	https://www.inaturalist.org/observations/31239964	https://inaturalist-open-data.s3.amazonaws.com/photos/48875730/medium.jpg	Found in caatinga habitat on a farm north of Miranorte in Tocantins state. 32 mm
31245280	2016-01-23	2016-01-23 18:38:00 UTC	Hawaii	1876348	diogoluiz	2019-08-21 18:07:32 UTC	2019-08-30 00:49:22 UTC	needs_id	CC-BY-SA	https://www.inaturalist.org/observations/31245280	https://inaturalist-open-data.s3.amazonaws.com/photos/48885339/medium.jpeg	Sarasinula plebeia	2	0		Cabo Frio, RJ, Brasil	-228869007	-420266493	34131	34131			FALSE			Sarasinula	Sarasinula		171825	Heterobranchia	Eupulmonata	Systellommatophora	Veronicelloidea	Veronicellidae
31491212	2019-08-25		Brasilia	1584944	claudiomartins	2019-08-25 18:25:51 UTC	2019-10-10 11:45:36 UTC	needs_id	CC-BY-NC	https://www.inaturalist.org/observations/31491212	https://inaturalist-open-data.s3.amazonaws.com/photos/49289806/medium.jpg		1	0		Grajau, Rio de Janeiro - RJ, Brasil	-229195246704	-432670068626	84	84			FALSE			Laevicaulis	Laevicaulis		85099	Heterobranchia	Eupulmonata	Systellommatophora	Veronicelloidea	Veronicellidae
31506849	2019-08-25	2019-08-25 18:06:55 UTC	UTC	2155899	rayanebrandao	2019-08-25 21:59:52 UTC	2019-11-27 12:07:47 UTC	research		https://www.inaturalist.org/observations/31506849	https://static.inaturalist.org/photos/49314900/medium.jpeg	SolitÃ¡rio, encontrar em jardim	2	0	2	10 - ColÃ´nia AgrÃ­cola Samambaia - Taguatinga, BrasÃ­lia - DF, 72110-600, Brasil	-1581777274	-4804127651	6	6			FALSE			Asian Tramp Snail	Bradybaena similaris	Asian Tramp Snail	215409	Heterobranchia	Eupulmonata	Stylommatophora	Helicoidea	Camaenidae
31615776	2019-08-25	2019-08-25 11:44:23 UTC	Brasilia	1732491	betsylang	2019-08-27 16:11:02 UTC	2019-08-27 23:35:20 UTC	research	CC-BY-NC	https://www.inaturalist.org/observations/31615776	https://inaturalist-open-data.s3.amazonaws.com/photos/49498115/medium.jpg	70 mm found under limestone outcropping	1	0	3	73860-000, SÃ£o Domingos, GO, BR	-134478929701	-463203812396	3867	3867			FALSE			Megalobulimus conicus	Megalobulimus conicus		83025	Heterobranchia	Eupulmonata	Stylommatophora	Rhytidoidea	Strophocheilidae
31618103	2019-08-25	2019-08-25 11:40:25 UTC	Brasilia	1732491	betsylang	2019-08-27 16:46:19 UTC	2021-11-14 03:40:42 UTC	research	CC-BY-NC	https://www.inaturalist.org/observations/31618103	https://inaturalist-open-data.s3.amazonaws.com/photos/49502002/medium.jpg		2	1	3	73860-000, SÃ£o Domingos, GO, BR	-133904978886	-463006315886	28904	28904			FALSE			Cyclodontina inflata	Cyclodontina inflata		602545	Heterobranchia	Eupulmonata	Stylommatophora	Orthalicoidea	Odontostomidae
31618457	2019-08-25	2019-08-25 11:45:09 UTC	Brasilia	1732491	betsylang	2019-08-27 16:53:13 UTC	2019-08-27 23:32:42 UTC	needs_id	CC-BY-NC	https://www.inaturalist.org/observations/31618457	https://inaturalist-open-data.s3.amazonaws.com/photos/49502621/medium.jpg		1	0	3	73860-000, SÃ£o Domingos, GO, BR	-135418052415	-462453487899	62311	62311			FALSE			Solaropsis	Solaropsis		489683	Heterobranchia	Eupulmonata	Stylommatophora	Sagdoidea	Solaropsidae
31618865	2019-08-25	2019-08-25 11:45:23 UTC	Brasilia	1732491	betsylang	2019-08-27 16:59:59 UTC	2019-08-29 05:16:04 UTC	research	CC-BY-NC	https://www.inaturalist.org/observations/31618865	https://inaturalist-open-data.s3.amazonaws.com/photos/49503272/medium.jpg	41mm simple lip becoming reflected. Found under limestone outcropping
[truncated: 4,136 more rows]
