# Supplementary material for: iNaturalist as a tool in the study of tropical molluscs
Source: PLoS One. 2022 May 5;17(5):e0268048. doi: 10.1371/journal.pone.0268048 (PMC9070955; doi:10.1371/journal.pone.0268048)
Supplement: S2 File — (XLSX) [file pone.0268048.s002.xlsx]

## Sheet: Supplementary Material 2
Clade	Family	Species	Observation	Dead or Alive	Notes
Cyclophoroidea	Diplommatinidae	Adelopoma paulistanum	https://www.inaturalist.org/observations/1361488	D	Generally rare or poorly known
Cyclophoroidea	Neocyclotidae	Aperostoma amazonense	https://www.inaturalist.org/observations/37309962	A	First published picture of a live specimen; Range extension (to MT)
Cyclophoroidea	Neocyclotidae	Aperostoma inca	https://www.inaturalist.org/observations/42817584	A	Range extension (to MS)
Cyclophoroidea	Neocyclotidae	Aperostoma merrilli	https://www.inaturalist.org/observations/31793345	D	Range extension (to GO, BA)
Cyclophoroidea	Neocyclotidae	Neocyclotus prominulus	https://www.inaturalist.org/observations/101792091	A	Generally rare or poorly known
Cyclophoroidea	Neocyclotidae	Neocyclotus prominulus	https://www.inaturalist.org/observations/101792053	A	Generally rare or poorly known
Eupulmonata	Achatinidae	Obeliscus boitata	https://www.inaturalist.org/observations/82586930	D	Generally rare or poorly known
Eupulmonata	Achatinidae	Synapterpes	https://www.inaturalist.org/observations/16777691	D	Generally rare or poorly known
Eupulmonata	Amphibulimidae	Plekocheilus	https://www.inaturalist.org/observations/35742586	A	Potential new species
Eupulmonata	Amphibulimidae	Plekocheilus	https://www.inaturalist.org/observations/105830387	A	Potential new species
Eupulmonata	Amphibulimidae	Plekocheilus	https://www.inaturalist.org/observations/99302855	D	Potential new species
Eupulmonata	Bulimulidae	Anctus	https://www.inaturalist.org/observations/68761128	?	Generally rare or poorly known
Eupulmonata	Bulimulidae	Auris chrysostoma	https://www.inaturalist.org/observations/14286389	A	First published picture of a live specimen
Eupulmonata	Bulimulidae	Cochlorina	https://www.inaturalist.org/observations/69277257	D	Predation by flatworm (Geoplanidae)
Eupulmonata	Bulimulidae	Cochlorina uranops	https://www.inaturalist.org/observations/64411329	D	Generally rare or poorly known
Eupulmonata	Bulimulidae	Drymaeus acervatus	https://www.inaturalist.org/observations/102790709	A	Generally rare or poorly known
Eupulmonata	Bulimulidae	Drymaeus acervatus	https://www.inaturalist.org/observations/99371264	A	Generally rare or poorly known
Eupulmonata	Bulimulidae	Drymaeus acervatus	https://www.inaturalist.org/observations/83162805	D	Generally rare or poorly known
Eupulmonata	Bulimulidae	Drymaeus acervatus	https://www.inaturalist.org/observations/69519960	A	Generally rare or poorly known
Eupulmonata	Bulimulidae	Drymaeus acervatus	https://www.inaturalist.org/observations/67526196	?	Generally rare or poorly known
Eupulmonata	Bulimulidae	Drymaeus acervatus	https://www.inaturalist.org/observations/21924741	A	Generally rare or poorly known
Eupulmonata	Bulimulidae	Drymaeus acervatus	https://www.inaturalist.org/observations/59213936	A	Generally rare or poorly known
Eupulmonata	Bulimulidae	Drymaeus branneri	https://www.inaturalist.org/observations/103539905	A	First published picture of a live specimen; Range extension (to AC)
Eupulmonata	Bulimulidae	Drymaeus currais	https://www.inaturalist.org/observations/95973474	A	Generally rare or poorly known
Eupulmonata	Bulimulidae	Drymaeus flexilabris	https://www.inaturalist.org/observations/105829594	A	Generally rare or poorly known
Eupulmonata	Bulimulidae	Drymaeus flexilabris	https://www.inaturalist.org/observations/105678119	A	Generally rare or poorly known
Eupulmonata	Bulimulidae	Drymaeus flexilabris	https://www.inaturalist.org/observations/30998417	D	Generally rare or poorly known
Eupulmonata	Bulimulidae	Drymaeus flexilabris	https://www.inaturalist.org/observations/18754517	D	Generally rare or poorly known
Eupulmonata	Bulimulidae	Drymaeus gereti	https://www.inaturalist.org/observations/103890918	A	Generally rare or poorly known
Eupulmonata	Bulimulidae	Drymaeus gereti	https://www.inaturalist.org/observations/104969987	A	Generally rare or poorly known
Eupulmonata	Bulimulidae	Drymaeus gereti	https://www.inaturalist.org/observations/104660946	?	Generally rare or poorly known
Eupulmonata	Bulimulidae	Drymaeus gereti	https://www.inaturalist.org/observations/83872264	?	Generally rare or poorly known
Eupulmonata	Bulimulidae	Drymaeus gereti	https://www.inaturalist.org/observations/75808592	?	Generally rare or poorly known
Eupulmonata	Bulimulidae	Drymaeus gereti	https://www.inaturalist.org/observations/70633051	?	Generally rare or poorly known
Eupulmonata	Bulimulidae	Drymaeus gereti	https://www.inaturalist.org/observations/67978410	A	Generally rare or poorly known
Eupulmonata	Bulimulidae	Drymaeus gereti	https://www.inaturalist.org/observations/36332659	A	Generally rare or poorly known
Eupulmonata	Bulimulidae	Drymaeus gereti	https://www.inaturalist.org/observations/19351447	A	Generally rare or poorly known
Eupulmonata	Bulimulidae	Drymaeus gereti	https://www.inaturalist.org/observations/19288163	A	Generally rare or poorly known
Eupulmonata	Bulimulidae	Drymaeus gereti	https://www.inaturalist.org/observations/2449557	A	Generally rare or poorly known
Eupulmonata	Bulimulidae	Drymaeus germaini	https://www.inaturalist.org/observations/1370124	A	Generally rare or poorly known
Eupulmonata	Bulimulidae	Drymaeus magus	https://www.inaturalist.org/observations/104481543	?	Generally rare or poorly known
Eupulmonata	Bulimulidae	Drymaeus magus	https://www.inaturalist.org/observations/100063901	A	Generally rare or poorly known
Eupulmonata	Bulimulidae	Drymaeus magus	https://www.inaturalist.org/observations/70791456	A	Generally rare or poorly known
Eupulmonata	Bulimulidae	Drymaeus magus	https://www.inaturalist.org/observations/40538695	?	Generally rare or poorly known
Eupulmonata	Bulimulidae	Drymaeus magus	https://www.inaturalist.org/observations/38296526	?	Generally rare or poorly known
Eupulmonata	Bulimulidae	Drymaeus poecilus	https://www.inaturalist.org/observations/103752447	?	Range extension (to GO)
Eupulmonata	Bulimulidae	Drymaeus poecilus	https://www.inaturalist.org/observations/31618865	D	Range extension (to GO)
Eupulmonata	Bulimulidae	Drymaeus rufolineatus	https://www.inaturalist.org/observations/104882299	?	Generally rare or poorly known
Eupulmonata	Bulimulidae	Drymaeus rufolineatus	https://www.inaturalist.org/observations/100042921	?	Generally rare or poorly known
Eupulmonata	Bulimulidae	Drymaeus rufolineatus	https://www.inaturalist.org/observations/99447928	A	Generally rare or poorly known
Eupulmonata	Bulimulidae	Drymaeus rufolineatus	https://www.inaturalist.org/observations/99345704	?	Generally rare or poorly known
Eupulmonata	Bulimulidae	Drymaeus rufolineatus	https://www.inaturalist.org/observations/94133273	?	Generally rare or poorly known
Eupulmonata	Bulimulidae	Drymaeus rufolineatus	https://www.inaturalist.org/observations/93323530	?	Generally rare or poorly known
Eupulmonata	Bulimulidae	Drymaeus rufolineatus	https://www.inaturalist.org/observations/74275174	A	Generally rare or poorly known
Eupulmonata	Bulimulidae	Drymaeus rufolineatus	https://www.inaturalist.org/observations/70430583	A	Generally rare or poorly known
Eupulmonata	Bulimulidae	Drymaeus rufolineatus	https://www.inaturalist.org/observations/70429822	A	Generally rare or poorly known
Eupulmonata	Bulimulidae	Drymaeus rufolineatus	https://www.inaturalist.org/observations/70429778	A	Generally rare or poorly known
Eupulmonata	Bulimulidae	Drymaeus rufolineatus	https://www.inaturalist.org/observations/70429732	A	Generally rare or poorly known
Eupulmonata	Bulimulidae	Drymaeus rufolineatus	https://www.inaturalist.org/observations/68598272	A	Generally rare or poorly known
Eupulmonata	Bulimulidae	Drymaeus rufolineatus	https://www.inaturalist.org/observations/68569647	?	Generally rare or poorly known
Eupulmonata	Bulimulidae	Drymaeus rufolineatus	https://www.inaturalist.org/observations/66610305	?	Generally rare or poorly known
Eupulmonata	Bulimulidae	Drymaeus rufolineatus	https://www.inaturalist.org/observations/62448141	?	Generally rare or poorly known
Eupulmonata	Bulimulidae	Drymaeus rufolineatus	https://www.inaturalist.org/observations/60080557	A	Generally rare or poorly known
Eupulmonata	Bulimulidae	Drymaeus rufolineatus	https://www.inaturalist.org/observations/56915409	?	Generally rare or poorly known
Eupulmonata	Bulimulidae	Drymaeus semistriatus	https://www.inaturalist.org/observations/17607908	A	Generally rare or poorly known
Eupulmonata	Bulimulidae	Drymaeus semistriatus	https://www.inaturalist.org/observations/100064092	A	Generally rare or poorly known
Eupulmonata	Bulimulidae	Drymaeus semistriatus	https://www.inaturalist.org/observations/100063967	A	Generally rare or poorly known
Eupulmonata	Bulimulidae	Drymaeus semistriatus	https://www.inaturalist.org/observations/95310407	A	Generally rare or poorly known
Eupulmonata	Bulimulidae	Drymaeus semistriatus	https://www.inaturalist.org/observations/95017379	A	Generally rare or poorly known
Eupulmonata	Bulimulidae	Drymaeus semistriatus	https://www.inaturalist.org/observations/80357107	A	Generally rare or poorly known
Eupulmonata	Bulimulidae	Drymaeus semistriatus	https://www.inaturalist.org/observations/36893166	A	Generally rare or poorly known
Eupulmonata	Bulimulidae	Drymaeus semistriatus	https://www.inaturalist.org/observations/21217338	A	Generally rare or poorly known
Eupulmonata	Bulimulidae	Drymaeus semistriatus	https://www.inaturalist.org/observations/21190844	A	Generally rare or poorly known
Eupulmonata	Bulimulidae	Drymaeus semistriatus	https://www.inaturalist.org/observations/19258711	?	Generally rare or poorly known
Eupulmonata	Bulimulidae	Drymaeus semistriatus	https://www.inaturalist.org/observations/18961862	?	Generally rare or poorly known
Eupulmonata	Bulimulidae	Drymaeus semistriatus	https://www.inaturalist.org/observations/18431925	A	Generally rare or poorly known
Eupulmonata	Bulimulidae	Drymaeus semistriatus	https://www.inaturalist.org/observations/18430639	D	Generally rare or poorly known
Eupulmonata	Bulimulidae	Drymaeus semistriatus	https://www.inaturalist.org/observations/17970980	A	Generally rare or poorly known
Eupulmonata	Bulimulidae	Drymaeus semistriatus	https://www.inaturalist.org/observations/11760081	A	Generally rare or poorly known
Eupulmonata	Bulimulidae	Drymaeus semistriatus	https://www.inaturalist.org/observations/17963249	?	Generally rare or poorly known
Eupulmonata	Bulimulidae	Drymaeus suprapunctatus	https://www.inaturalist.org/observations/326469	A	First published pictures of live specimens
Eupulmonata	Bulimulidae	Drymaeus suprapunctatus	https://www.inaturalist.org/observations/60285168	A	First published pictures of live specimens
Eupulmonata	Bulimulidae	Drymaeus suprapunctatus	https://www.inaturalist.org/observations/105940648	A	First published pictures of live specimens
Eupulmonata	Bulimulidae	Pseudoxychona spiritualis	https://www.inaturalist.org/observations/45312986	?	Generally rare or poorly known
Eupulmonata	Odontostomidae	Burringtonia	https://www.inaturalist.org/observations/105441618	A	Generally rare or poorly known
Eupulmonata	Odontostomidae	Burringtonia exesa	https://www.inaturalist.org/observations/70389018	?	Generally rare or poorly known
Eupulmonata	Odontostomidae	Burringtonia exesa	https://www.inaturalist.org/observations/59037088	A	Generally rare or poorly known
Eupulmonata	Odontostomidae	Burringtonia labrosa	https://www.inaturalist.org/observations/70406103	?	Generally rare or poorly known
Eupulmonata	Odontostomidae	Burringtonia pantagruelina	https://www.inaturalist.org/observations/38862147	?	Generally rare or poorly known
Eupulmonata	Odontostomidae	Cyclodontina cylindrica	https://www.inaturalist.org/observations/58440329	D	Range extension (to GO)
Eupulmonata	Odontostomidae	Cyclodontina gemellata	https://www.inaturalist.org/observations/58440328	D	Generally rare or poorly known
Eupulmonata	Odontostomidae	Cyclodontina tudiculata	https://www.inaturalist.org/observations/42434941	A	Generally rare or poorly known
Eupulmonata	Odontostomidae	Moricandia angulata	https://www.inaturalist.org/observations/68471653	A	First published picture of a live specimen; Range extension (to RJ)
Eupulmonata	Orthalicidae	Orthalicus phlogerus	https://www.inaturalist.org/observations/98803241	A	First published pictures of live specimens
Eupulmonata	Orthalicidae	Orthalicus phlogerus	https://www.inaturalist.org/observations/103754471	A	First published pictures of live specimens
Eupulmonata	Scolodontidae	Scolodonta	https://www.inaturalist.org/observations/103817465	A	Preying on Orthalicoidea(?)
Eupulmonata	Scolodontidae	Scolodonta	https://www.inaturalist.org/observations/95894827	A	Preying on Bulimulidae(?)
Eupulmonata	Simpulopsidae	Leiostracus carnavalescus	https://www.inaturalist.org/observations/82429840	D	Previously presumed extinct
Eupulmonata	Simpulopsidae	Leiostracus carnavalescus	https://www.inaturalist.org/observations/103928060	A	Previously presumed extinct
Eupulmonata	Simpulopsidae	Leiostracus carnavalescus	https://www.inaturalist.org/observations/59172104	A	Previously presumed extinct
Eupulmonata	Simpulopsidae	Leiostracus demerarensis	https://www.inaturalist.org/observations/14595266	?	Range extension (to MT)
Eupulmonata	Simpulopsidae	Leiostracus vimineus	https://www.inaturalist.org/observations/8887066	A	First published pictures of live specimens
Eupulmonata	Simpulopsidae	Leiostracus vimineus	https://www.inaturalist.org/observations/93644957	?	First published pictures of live specimens; Range extension (to PE)
Eupulmonata	Simpulopsidae	Leiostracus vimineus	https://www.inaturalist.org/observations/83683078	?	First published pictures of live specimens; Range extension (to PE)
Eupulmonata	Simpulopsidae	Leiostracus vimineus	https://www.inaturalist.org/observations/37959628	A	First published pictures of live specimens
Eupulmonata	Simpulopsidae	Leiostracus vimineus	https://www.inaturalist.org/observations/71403544	A	First published pictures of live specimens
Eupulmonata	Simpulopsidae	Leiostracus vittatus	https://www.inaturalist.org/observations/102106419	?	Generally rare or poorly known
Eupulmonata	Simpulopsidae	Leiostracus vittatus	https://www.inaturalist.org/observations/63965728	A	Generally rare or poorly known
Eupulmonata	Solaropsidae	Solaropsis feisthameli	https://www.inaturalist.org/observations/82586709	D	First published pictures of live specimens; Range extension (to MG)
Eupulmonata	Solaropsidae	Solaropsis feisthameli	https://www.inaturalist.org/observations/67195205	A	First published pictures of live specimens; Range extension (to MG)
Eupulmonata	Solaropsidae	Solaropsis feisthameli	https://www.inaturalist.org/observations/36864699	A	First published pictures of live specimens
Eupulmonata	Solaropsidae	Solaropsis penthesileae	https://www.inaturalist.org/observations/104759260	A	First published picture of a live specimen
Eupulmonata	Streptaxidae	Rectartemon	https://www.inaturalist.org/observations/18090687	A	Generally rare or poorly known
Eupulmonata	Streptaxidae	Rectartemon piquetensis	https://www.inaturalist.org/observations/82429886	D	Generally rare or poorly known
Eupulmonata	Streptaxidae	Streptartemon	https://www.inaturalist.org/observations/18900937	A	Generally rare or poorly known
Eupulmonata	Strophocheilidae	Anthinus multicolor	https://www.inaturalist.org/observations/105575751	A	First published pictures of live specimens; Range extension (to ES)
Eupulmonata	Strophocheilidae	Anthinus multicolor	https://www.inaturalist.org/observations/105105233	?	First published pictures of live specimens
Eupulmonata	Strophocheilidae	Anthinus multicolor	https://www.inaturalist.org/observations/104644490	A	First published pictures of live specimens
Eupulmonata	Strophocheilidae	Anthinus multicolor	https://www.inaturalist.org/observations/100704332	A	First published pictures of live specimens
Eupulmonata	Strophocheilidae	Anthinus multicolor	https://www.inaturalist.org/observations/67529879	?	First published pictures of live specimens
Eupulmonata	Strophocheilidae	Anthinus multicolor	https://www.inaturalist.org/observations/67527426	A	First published pictures of live specimens
Eupulmonata	Strophocheilidae	Anthinus multicolor	https://www.inaturalist.org/observations/67526787	?	First published pictures of live specimens
Eupulmonata	Strophocheilidae	Anthinus multicolor	https://www.inaturalist.org/observations/66772534	A	First published pictures of live specimens
Eupulmonata	Strophocheilidae	Anthinus multicolor	https://www.inaturalist.org/observations/104761506	A	First published pictures of live specimens; Range extension (to ES)
Eupulmonata	Strophocheilidae	Anthinus turnix	https://www.inaturalist.org/observations/104823052	?	Generally rare or poorly known
Eupulmonata	Strophocheilidae	Anthinus turnix	https://www.inaturalist.org/observations/104822956	?	Generally rare or poorly known
Eupulmonata	Strophocheilidae	Anthinus turnix	https://www.inaturalist.org/observations/104822920	?	Generally rare or poorly known
Eupulmonata	Strophocheilidae	Anthinus turnix	https://www.inaturalist.org/observations/104138304	A	Generally rare or poorly known
Eupulmonata	Strophocheilidae	Anthinus turnix	https://www.inaturalist.org/observations/68917886	?	Generally rare or poorly known
Eupulmonata	Strophocheilidae	Anthinus turnix	https://www.inaturalist.org/observations/45220727	A	Generally rare or poorly known
Eupulmonata	Strophocheilidae	Anthinus turnix	https://www.inaturalist.org/observations/6503694	A	Generally rare or poorly known
Eupulmonata	Strophocheilidae	Gonyostomus	https://www.inaturalist.org/observations/70220106	A	Generally rare or poorly known
Eupulmonata	Strophocheilidae	Gonyostomus egregius	https://www.inaturalist.org/observations/68705299	A	Previously presumed extinct
Eupulmonata	Strophocheilidae	Megalobulimus	https://www.inaturalist.org/observations/18383527	A	Potential new species
Eupulmonata	Strophocheilidae	Megalobulimus	https://www.inaturalist.org/observations/68165703	A	Potential new species
Eupulmonata	Strophocheilidae	Megalobulimus	https://www.inaturalist.org/observations/104528656	A	Potential new species
Eupulmonata	Strophocheilidae	Megalobulimus	https://www.inaturalist.org/observations/102418517	A	Potential new species
Eupulmonata	Strophocheilidae	Megalobulimus albus	https://www.inaturalist.org/observations/18613495	A	First published pictures of live specimens
Eupulmonata	Strophocheilidae	Megalobulimus albus	https://www.inaturalist.org/observations/22968440	D	Generally rare or poorly known
Eupulmonata	Strophocheilidae	Megalobulimus albus	https://www.inaturalist.org/observations/21809576	A	First published pictures of live specimens
Eupulmonata	Strophocheilidae	Megalobulimus albus	https://www.inaturalist.org/observations/21809408	A	First published pictures of live specimens
Eupulmonata	Strophocheilidae	Megalobulimus albus	https://www.inaturalist.org/observations/15011565	A	First published pictures of live specimens
Eupulmonata	Strophocheilidae	Megalobulimus pergranulatus	https://www.inaturalist.org/observations/100943476	A	First published pictures of live specimens
Eupulmonata	Strophocheilidae	Megalobulimus pergranulatus	https://www.inaturalist.org/observations/97568813	A	First published pictures of live specimens; Range extension (to MG)
Eupulmonata	Strophocheilidae	Megalobulimus pergranulatus	https://www.inaturalist.org/observations/97007739	A	First published pictures of live specimens; Range extension (to MG)
Eupulmonata	Strophocheilidae	Megalobulimus pergranulatus	https://www.inaturalist.org/observations/69687224	A	First published pictures of live specimens; Range extension (to MG)
Eupulmonata	Strophocheilidae	Megalobulimus pergranulatus	https://www.inaturalist.org/observations/69027651	A	First published pictures of live specimens; Range extension (to MG)
Eupulmonata	Strophocheilidae	Megalobulimus pergranulatus	https://www.inaturalist.org/observations/66773238	A	First published pictures of live specimens; Voucher specimen
Eupulmonata	Strophocheilidae	Megalobulimus pergranulatus	https://www.inaturalist.org/observations/66133826	A	First published pictures of live specimens
Eupulmonata	Strophocheilidae	Megalobulimus pergranulatus	https://www.inaturalist.org/observations/36633436	A	First published pictures of live specimens; Range extension (to MG)
Eupulmonata	Strophocheilidae	Megalobulimus pergranulatus	https://www.inaturalist.org/observations/40731923	A	First published pictures of live specimens; Range extension (to MG)
Eupulmonata	Strophocheilidae	Megalobulimus valenciennesii	https://www.inaturalist.org/observations/63958073	A	First published pictures of live specimens
Eupulmonata	Strophocheilidae	Megalobulimus valenciennesii	https://www.inaturalist.org/observations/69857005	D	First published pictures of live specimens
Eupulmonata	Strophocheilidae	Megalobulimus valenciennesii	https://www.inaturalist.org/observations/63135218	A	First published pictures of live specimens
Eupulmonata	Strophocheilidae	Megalobulimus valenciennesii	https://www.inaturalist.org/observations/2752884	A	First published pictures of live specimens
Eupulmonata	Strophocheilidae	Speironepion iguapensis	https://www.inaturalist.org/observations/105107472	A	First published picture of a live specimen
Eupulmonata	Strophocheilidae	Speironepion pilsbryi	https://www.inaturalist.org/observations/21825294	D	Generally rare or poorly known
Eupulmonata	Strophocheilidae	Speironepion pilsbryi	https://www.inaturalist.org/observations/6503471	D	Generally rare or poorly known
Helicinoidea	Helicinidae	Helicina angulifera	https://www.inaturalist.org/observations/93994746	A	Range extension (to PE)
Helicinoidea	Helicinidae	Helicina angulifera	https://www.inaturalist.org/observations/84777529	?	Range extension (to PE)
Helicinoidea	Helicinidae	Helicina boettgeri	https://www.inaturalist.org/observations/63533488	?	Range extension (to RJ)
Helicinoidea	Helicinidae	Helicina brasiliensis	https://www.inaturalist.org/observations/18622134	A	First published pictures of live specimens
Helicinoidea	Helicinidae	Helicina brasiliensis	https://www.inaturalist.org/observations/100607483	A	First published pictures of live specimens
Helicinoidea	Helicinidae	Helicina brasiliensis	https://www.inaturalist.org/observations/18570018	A	First published pictures of live specimens
Helicinoidea	Helicinidae	Helicina rotundata	https://www.inaturalist.org/observations/81976454	A	Range extension (to PE)
Helicinoidea	Helicinidae	Helicina wettsteini	https://www.inaturalist.org/observations/104478521	A	First published picture of a live specimen

## Sheet: Key to state name acronyms
Acronym	Name of state
AC	Acre
BA	Bahia
ES	Espírito Santo
GO	Goiás
MG	Minas Gerais
MS	Mato Grosso do Sul
MT	Mato Grosso
PE	Pernambuco
RJ	Rio de Janeiro
